# Supplementary material for: CatSper mediates not only chemotactic behavior but also the motility of ascidian sperm
Source: Front Cell Dev Biol. 2023 Nov 2;11:1136537. doi: 10.3389/fcell.2023.1136537 (PMC10652287; doi:10.3389/fcell.2023.1136537)
Supplement: Supplementary file 1 [file DataSheet1.zip]

Archive with 5 entries (5 files):
- Fig_S1.jpg
- Fig_S2.pdf
- Fig_S3.xlsx
- Fig_S4.jpg
- Supplementary_text.docx
