# Supplementary material for: CatSper mediates not only chemotactic behavior but also the motility of ascidian sperm
Source: Front Cell Dev Biol. 2023 Nov 2;11:1136537. doi: 10.3389/fcell.2023.1136537 (PMC10652287; doi:10.3389/fcell.2023.1136537)
Supplement: Supplementary file 1 [file DataSheet1.zip › Fig_S3.xlsx]

## Sheet: CatSper1-1
Block Type	96well
Chemistry	SYBR_GREEN
Experiment File Name	D:\Applied Biosystems\StepOne Software v2.3\experiments\Yoshida\CatSper1-1.eds
Experiment Run End Time	Not Started
Instrument Type	steponeplus
Passive Reference	ROX
Well	Sample Name	Target Name	Task	Reporter	Quencher	Cт	Cт Mean	Cт SD	Quantity	Quantity Mean	Quantity SD	Automatic Ct Threshold	Ct Threshold	Automatic Baseline	Baseline Start	Baseline End	Tm1	Tm2	Tm3	Comments	HIGHSD	EXPFAIL	MTP
A1		CatSper1	STANDARD	SYBR	None	22.3508	22.3047	0.0652528	5			TRUE	0.0964984	TRUE	3	18	79.0502				N	N	N
A2		CatSper1	STANDARD	SYBR	None	24.152	24.1413	0.0151607	0.5			TRUE	0.0964984	TRUE	3	20	78.9505				N	N	N
A3		CatSper1	STANDARD	SYBR	None	27.4961	27.5073	0.0157272	0.05			TRUE	0.0964984	TRUE	3	23	78.847				N	N	N
A4		CatSper1	STANDARD	SYBR	None	30.9317	31.2566	0.459407	0.005			TRUE	0.0964984	TRUE	3	27	78.7473				N	N	N
A5		CatSper1	NTC	SYBR	None	Undetermined						TRUE	0.0964984	TRUE	3	39	66.3842				N	N	N
A6		CatSper1	UNKNOWN(blank)	SYBR	None	Undetermined						TRUE	0.0964984	TRUE	3	38	60.8008	76.6537	91.4098		N	Y	Y
B1		CatSper1	STANDARD	SYBR	None	22.2585	22.3047	0.0652528	5			TRUE	0.0964984	TRUE	3	18	79.0502				N	N	N
B2		CatSper1	STANDARD	SYBR	None	24.1306	24.1413	0.0151607	0.5			TRUE	0.0964984	TRUE	3	20	78.8508				N	N	N
B3		CatSper1	STANDARD	SYBR	None	27.5184	27.5073	0.0157272	0.05			TRUE	0.0964984	TRUE	3	23	78.7473				N	N	N
B4		CatSper1	STANDARD	SYBR	None	31.5814	31.2566	0.459407	0.005			TRUE	0.0964984	TRUE	3	27	78.6476				N	N	N
B5		CatSper1	NTC	SYBR	None	Undetermined						TRUE	0.0964984	TRUE	3	39	65.4869				N	N	N
B6		CatSper1	UNKNOWN(blank)	SYBR	None	Undetermined						TRUE	0.0964984	TRUE	3	21	60.7011	89.6151	76.2549		N	N	Y
		3	24.152
		2	27.4961
		1	30.9317
		3	24.1306
		2	27.5184
		1	31.5814
A7		Gapdh	STANDARD	SYBR	None	19.3228	19.4312	0.153336	5			FALSE	0.0130084	TRUE	3	16	83.334				N	N	N
A8		Gapdh	STANDARD	SYBR	None	20.5477	20.0003	0.774055	0.5			FALSE	0.0130084	TRUE	3	19	83.334				Y	N	N
A9		Gapdh	STANDARD	SYBR	None	22.3168	22.0105	0.433253	0.05			FALSE	0.0130084	TRUE	3	20	83.3332				N	N	N
A10		Gapdh	STANDARD	SYBR	None	25.8795	26.1417	0.370756	0.005			FALSE	0.0130084	TRUE	3	24	83.3332				N	N	N
A11		Gapdh	NTC	SYBR	None	Undetermined						FALSE	0.0130084	TRUE	3	39	66.4859				N	N	N
A12		Gapdh	UNKNOWN(blank)	SYBR	None	26.195	10.9869	10.878	0.00180835	34243412	57981700	FALSE	0.0130084	TRUE	3	27	60.7031	70.2746	92.6079		Y	N	Y
B7		Gapdh	STANDARD	SYBR	None	19.5396	19.4312	0.153336	5			FALSE	0.0130084	TRUE	3	16	83.2343				N	N	N
B8		Gapdh	STANDARD	SYBR	None	19.453	20.0003	0.774055	0.5			FALSE	0.0130084	TRUE	3	18	83.2343				Y	N	N
B9		Gapdh	STANDARD	SYBR	None	21.7041	22.0105	0.433253	0.05			FALSE	0.0130084	TRUE	3	20	83.2335				N	N	N
B10		Gapdh	STANDARD	SYBR	None	26.4039	26.1417	0.370756	0.005			FALSE	0.0130084	TRUE	3	24	83.3332				N	N	N
B11		Gapdh	NTC	SYBR	None	Undetermined						FALSE	0.0130084	TRUE	3	39	66.1868	68.8787	74.163		N	N	Y
B12		Gapdh	UNKNOWN(blank)	SYBR	None	2.23077	10.9869	10.878	120426600	34243412	57981700	FALSE	0.0130084	TRUE	3	39	60.9025				Y	Y	N
		3	20.5477
		2	22.3168
		1	25.8795
		3	19.453
		2	21.7041
		1	26.4039
										y = -3.5577x + 34.75
C1	1-1	CatSper1	UNKNOWN	SYBR	None	34.1441	34.1441		0.000401948	0.170296		TRUE	0.0964984	TRUE	3	31	78.2525	65.8875	69.8762		N	N	Y
C2	1-2	CatSper1	UNKNOWN	SYBR	None	35.1039	35.1039		0.000193457	-0.0994789		TRUE	0.0964984	TRUE	3	30	78.2525				N	N	N
C3	1-3	CatSper1	UNKNOWN	SYBR	None	35.121	35.121		0.000190956	-0.104278		TRUE	0.0964984	TRUE	3	30	78.4482	82.5357	74.1613		N	N	Y
C4	1-4	CatSper1	UNKNOWN	SYBR	None	35.6045	35.6045		0.000132112	-0.240183		TRUE	0.0964984	TRUE	3	31	78.4482				N	N	N
C5	1-5	CatSper1	UNKNOWN	SYBR	None	22.6714	22.6714		2.51447	3.39506		TRUE	0.0964984	TRUE	3	18	78.9469				N	N	N
D1	2-1	CatSper1	UNKNOWN	SYBR	None	33.0948	33.0948		0.000894083	0.465233		TRUE	0.0964984	TRUE	3	28	78.6514				N	N	N
D2	2-2	CatSper1	UNKNOWN	SYBR	None	34.2123	34.2123		0.000381606	0.151137		TRUE	0.0964984	TRUE	3	30	78.4519	82.4406			N	N	Y
D3	2-3	CatSper1	UNKNOWN	SYBR	None	32.3277	32.3277		0.00160401	0.680848		TRUE	0.0964984	TRUE	3	27	78.6476				N	N	N
D4	2-4	CatSper1	UNKNOWN	SYBR	None	32.2312	32.2312		0.0017264	0.707976		TRUE	0.0964984	TRUE	3	27	78.5479				N	N	N
D5	2-5	CatSper1	UNKNOWN	SYBR	None	23.386	23.386		1.45879	3.1942		TRUE	0.0964984	TRUE	3	18	78.8471				N	N	N
E1	3-1	CatSper1	UNKNOWN	SYBR	None	32.9873	32.9873		0.000970432	0.495462		TRUE	0.0964984	TRUE	3	29	78.4519				N	N	N
E2	3-2	CatSper1	UNKNOWN	SYBR	None	34.3381	34.3381		0.000346725	0.115774		TRUE	0.0964984	TRUE	3	30	78.5517				N	N	N
E3	3-3	CatSper1	UNKNOWN	SYBR	None	30.9163	30.9163		0.00470148	1.07757		TRUE	0.0964984	TRUE	3	27	78.7473	83.3332			N	N	Y
E4	3-4	CatSper1	UNKNOWN	SYBR	None	36.2905	36.2905		7.83329e-05	-0.433008		TRUE	0.0964984	TRUE	3	32	78.4482				N	N	N
E5	3-5	CatSper1	UNKNOWN	SYBR	None	22.4502	22.4502		2.976	3.45722		TRUE	0.0964984	TRUE	3	17	78.8471				N	N	N
E6	4C	CatSper1	UNKNOWN	SYBR	None	33.007	33.007		0.000955945	0.489914		TRUE	0.0964984	TRUE	3	28	78.548	83.2341			N	N	Y
F1	4-1	CatSper1	UNKNOWN	SYBR	None	34.9239	34.9239		0.000221894	-0.0488833		TRUE	0.0964984	TRUE	3	30	77.2553				N	N	N
F2	4-2	CatSper1	UNKNOWN	SYBR	None	36.7997	36.7997		5.31458e-05	-0.576119		TRUE	0.0964984	TRUE	3	32	76.2581				N	N	N
F3	4-3	CatSper1	UNKNOWN	SYBR	None	34.5317	34.5317		0.000299169	0.0613513		TRUE	0.0964984	TRUE	3	30	78.5479	83.4329	74.3607		N	N	Y
F4	4-4	CatSper1	UNKNOWN	SYBR	None	35.1652	35.1652		0.00018463	-0.116707		TRUE	0.0964984	TRUE	3	31	78.6476				N	N	N
F5	4-5	CatSper1	UNKNOWN	SYBR	None	23.8367	23.8367		1.03481	3.06752		TRUE	0.0964984	TRUE	3	19	78.8471				N	N	N
F6	4B	CatSper1	UNKNOWN	SYBR	None	32.6469	32.6469		0.00125777	0.591141		TRUE	0.0964984	TRUE	3	28	78.6477				N	N	N
G1	5-1	CatSper1	UNKNOWN	SYBR	None	29.8306	29.8306		0.0107523	1.38275		TRUE	0.0964984	TRUE	3	26	78.8508				N	N	N
G2	5-2	CatSper1	UNKNOWN	SYBR	None	31.1001	31.1001		0.00408736	1.02593		TRUE	0.0964984	TRUE	3	27	78.7511				N	N	N
G3	5-3	CatSper1	UNKNOWN	SYBR	None	29.5695	29.5695		0.0131185	1.45612		TRUE	0.0964984	TRUE	3	25	78.847				N	N	N
G4	5-4	CatSper1	UNKNOWN	SYBR	None	34.4629	34.4629		0.000315275	0.0806955		TRUE	0.0964984	TRUE	3	30	78.5479	76.4543			N	N	Y
G5	5-5	CatSper1	UNKNOWN	SYBR	None	21.9531	21.9531		4.34629	3.59695		TRUE	0.0964984	TRUE	3	17	78.9469				N	N	N
G6	4A	CatSper1	UNKNOWN	SYBR	None	30.7156	30.7156		0.00547828	1.13398		TRUE	0.0964984	TRUE	3	26	78.7474				N	N	N
H1	1A	CatSper1	UNKNOWN	SYBR	None	34.7862	34.7862		0.000246435	-0.0101852		TRUE	0.0964984	TRUE	3	30	78.6514	82.8395			N	N	Y
H2	1B	CatSper1	UNKNOWN	SYBR	None	37.0835	37.0835		4.28086e-05	-0.655915		TRUE	0.0964984	TRUE	3	33	76.4576				N	N	N
H3	1C	CatSper1	UNKNOWN	SYBR	None	33.7872	33.7872		0.000527564	0.270621		TRUE	0.0964984	TRUE	3	29	78.7473				N	N	N
H4	3A	CatSper1	UNKNOWN	SYBR	None	35.948	35.948		0.000101688	-0.336742		TRUE	0.0964984	TRUE	3	32	78.6476	74.8592			N	N	Y
H5	3B	CatSper1	UNKNOWN	SYBR	None	36.3892	36.3892		7.26583e-05	-0.46075		TRUE	0.0964984	TRUE	3	32	80.3427				N	N	N
H6	3C	CatSper1	UNKNOWN	SYBR	None	35.7099	35.7099		0.000121917	-0.26981		TRUE	0.0964984	TRUE	3	31	78.548	75.3575			N	N	Y
										y = -3.0707x + 28.859
C7	1-1	Gapdh	UNKNOWN	SYBR	None	24.7394	24.7394		0.00821681	1.3416		FALSE	0.0130084	TRUE	3	21	83.334				N	N	N
C8	1-2	Gapdh	UNKNOWN	SYBR	None	25.4742	25.4742		0.00382655	1.10229		FALSE	0.0130084	TRUE	3	23	83.2343				N	N	N
C9	1-3	Gapdh	UNKNOWN	SYBR	None	27.2762	27.2762		0.000587397	0.51545		FALSE	0.0130084	TRUE	3	23	83.2335				N	N	N
C10	1-4	Gapdh	UNKNOWN	SYBR	None	28.5803	28.5803		0.000151328	0.0907482		FALSE	0.0130084	TRUE	3	25	83.3332				N	N	N
C11	1-5	Gapdh	UNKNOWN	SYBR	None	23.6269	23.6269		0.0261313	1.70389		FALSE	0.0130084	TRUE	3	20	83.4353				N	N	N
D7	2-1	Gapdh	UNKNOWN	SYBR	None	24.9802	24.9802		0.00639642	1.26317		FALSE	0.0130084	TRUE	3	22	83.2343				N	N	N
D8	2-2	Gapdh	UNKNOWN	SYBR	None	25.2054	25.2054		0.00506089	1.18984		FALSE	0.0130084	TRUE	3	22	83.334				N	N	N
D9	2-3	Gapdh	UNKNOWN	SYBR	None	22.9873	22.9873		0.0508209	1.91219		FALSE	0.0130084	TRUE	3	20	83.4329				N	N	N
D10	2-4	Gapdh	UNKNOWN	SYBR	None	24.9158	24.9158		0.00683932	1.28414		FALSE	0.0130084	TRUE	3	21	83.3332				N	N	N
D11	2-5	Gapdh	UNKNOWN	SYBR	None	22.5189	22.5189		0.0827109	2.0647		FALSE	0.0130084	TRUE	3	19	83.3356				N	N	N
E7	3-1	Gapdh	UNKNOWN	SYBR	None	24.3425	24.3425		0.0124146	1.47083		FALSE	0.0130084	TRUE	3	20	83.334				N	N	N
E8	3-2	Gapdh	UNKNOWN	SYBR	None	23.5714	23.5714		0.0276817	1.72194		FALSE	0.0130084	TRUE	3	20	83.334				N	N	N
E9	3-3	Gapdh	UNKNOWN	SYBR	None	21.7775	21.7775		0.178823	2.30615		FALSE	0.0130084	TRUE	3	19	83.4329				N	N	N
E10	3-4	Gapdh	UNKNOWN	SYBR	None	24.5931	24.5931		0.00956669	1.38923		FALSE	0.0130084	TRUE	3	21	83.3332				N	N	N
E11	3-5	Gapdh	UNKNOWN	SYBR	None	18.8954	18.8954		3.58221	3.24475		FALSE	0.0130084	TRUE	3	15	83.4353				N	N	N
E12	4C	Gapdh	UNKNOWN	SYBR	None	21.5685	21.5685		0.222235	2.37421		FALSE	0.0130084	TRUE	3	19	83.2359				N	N	N
F7	4-1	Gapdh	UNKNOWN	SYBR	None	25.0782	25.0782		0.00577624	1.23124		FALSE	0.0130084	TRUE	3	22	83.4337				N	N	N
F8	4-2	Gapdh	UNKNOWN	SYBR	None	25.3159	25.3159		0.00451126	1.15383		FALSE	0.0130084	TRUE	3	22	83.4337				N	N	N
F9	4-3	Gapdh	UNKNOWN	SYBR	None	23.7225	23.7225		0.0236566	1.67274		FALSE	0.0130084	TRUE	3	20	83.4329				N	N	N
F10	4-4	Gapdh	UNKNOWN	SYBR	None	23.2464	23.2464		0.0388129	1.82778		FALSE	0.0130084	TRUE	3	20	83.4329				N	N	N
F11	4-5	Gapdh	UNKNOWN	SYBR	None	21.2443	21.2443		0.311362	2.47981		FALSE	0.0130084	TRUE	3	16	83.4353				N	N	N
F12	4B	Gapdh	UNKNOWN	SYBR	None	21.0916	21.0916		0.364947	2.52953		FALSE	0.0130084	TRUE	3	17	83.3356				N	N	N
G7	5-1	Gapdh	UNKNOWN	SYBR	None	22.5762	22.5762		0.0779245	2.04603		FALSE	0.0130084	TRUE	3	19	83.334				N	N	N
G8	5-2	Gapdh	UNKNOWN	SYBR	None	23.8081	23.8081		0.0216417	1.64486		FALSE	0.0130084	TRUE	3	18	83.2343				N	N	N
G9	5-3	Gapdh	UNKNOWN	SYBR	None	20.8671	20.8671		0.46089	2.60262		FALSE	0.0130084	TRUE	3	17	83.4329				N	N	N
G10	5-4	Gapdh	UNKNOWN	SYBR	None	23.4965	23.4965		0.0299258	1.74635		FALSE	0.0130084	TRUE	3	20	83.3332				N	N	N
G11	5-5	Gapdh	UNKNOWN	SYBR	None	19.3033	19.3033		2.34361	3.11188		FALSE	0.0130084	TRUE	3	15	83.3356				N	N	N
G12	4A	Gapdh	UNKNOWN	SYBR	None	20.1561	20.1561		0.965426	2.83416		FALSE	0.0130084	TRUE	3	16	83.4353				N	N	N
H7	1A	Gapdh	UNKNOWN	SYBR	None	21.2648	21.2648		0.30478	2.47311		FALSE	0.0130084	TRUE	3	17	83.5334				N	N	N
H8	1B	Gapdh	UNKNOWN	SYBR	None	21.4729	21.4729		0.24546	2.40533		FALSE	0.0130084	TRUE	3	17	83.5334				N	N	N
H9	1C	Gapdh	UNKNOWN	SYBR	None	19.272	19.272		2.42112	3.12207		FALSE	0.0130084	TRUE	3	16	83.6323				N	N	N
H10	3A	Gapdh	UNKNOWN	SYBR	None	20.6881	20.6881		0.555195	2.66092		FALSE	0.0130084	TRUE	3	17	83.6323				N	N	N
H11	3B	Gapdh	UNKNOWN	SYBR	None	20.5908	20.5908		0.614322	2.69261		FALSE	0.0130084	TRUE	3	17	83.6347				N	N	N
H12	3C	Gapdh	UNKNOWN	SYBR	None	20.7563	20.7563		0.517205	2.63872		FALSE	0.0130084	TRUE	3	18	83.6347				N	N	N
		CatSper1/Gapdh
	1-1								1-1	0.126935
	1-2								1-2	-0.0902477
	1-3								1-3	-0.202305
	1-4								1-4	-2.6467
	1-5								1-5	1.99253
	2-1								2-1	0.368305
	2-2								2-2	0.127024
	2-3								2-3	0.356057
	2-4								2-4	0.551324
	2-5								2-5	1.54705
	3-1								3-1	0.336859
	3-2								3-2	0.0672345
	3-3								3-3	0.467258
	3-4								3-4	-0.311689
	3-5								3-5	1.06548
	4C								4C	0.206348
	4-1								4-1	-0.0397026
	4-2								4-2	-0.499308
	4-3								4-3	0.0366772
	4-4								4-4	-0.0638517
	4-5								4-5	1.237
	4B								4B	0.233696
	5-1								5-1	0.675818
	5-2								5-2	0.623717
	5-3								5-3	0.559484
	5-4								5-4	0.0462081
	5-5								5-5	1.15587
	4A								4A	0.400111
	1A								1A	-0.00411836
	1B								1B	-0.272692
	1C								1C	0.0866798
	3A								3A	-0.126551
	3B								3B	-0.171117
	3C								3C	-0.10225

## Sheet: CatSper1-2
Block Type	96well
Chemistry	SYBR_GREEN
Experiment File Name	D:\Applied Biosystems\StepOne Software v2.3\experiments\Yoshida\CatSper1-2.eds
Experiment Run End Time	2023-05-16 08:59:01 AM PDT
Instrument Type	steponeplus
Passive Reference	ROX
Well	Sample Name	Target Name	Task	Reporter	Quencher	Cт	Cт Mean	Cт SD	Quantity	Quantity Mean	Quantity SD	Automatic Ct Threshold	Ct Threshold	Automatic Baseline	Baseline Start	Baseline End	Tm1	Tm2	Tm3	Comments	HIGHSD	EXPFAIL	MTP
A1		CatSper1	STANDARD	SYBR	None	23.0984	23.1435	0.0638016	5			TRUE	0.210883	TRUE	3	18	79.0483				N	N	N
A2		CatSper1	STANDARD	SYBR	None	25.0564	25.0172	0.0555044	0.5			TRUE	0.210883	TRUE	3	20	78.849				N	N	N
A3		CatSper1	STANDARD	SYBR	None	28.4534	28.3808	0.102558	0.05			TRUE	0.210883	TRUE	3	23	78.8432				N	N	N
A4		CatSper1	STANDARD	SYBR	None	31.8882	31.6496	0.337503	0.005			TRUE	0.210883	TRUE	3	27	78.7435				N	N	N
A5		CatSper1	NTC	SYBR	None	Undetermined						TRUE	0.210883	TRUE	3	39	66.4822				N	N	N
A6		CatSper1	UNKNOWN(blank)	SYBR	None	Undetermined						TRUE	0.210883	TRUE	3	39	90.4121	60.7989	64.0892		N	Y	Y
B1		CatSper1	STANDARD	SYBR	None	23.1887	23.1435	0.0638016	5			TRUE	0.210883	TRUE	3	18	79.0483				N	N	N
B2		CatSper1	STANDARD	SYBR	None	24.9779	25.0172	0.0555044	0.5			TRUE	0.210883	TRUE	3	20	78.849				N	N	N
B3		CatSper1	STANDARD	SYBR	None	28.3083	28.3808	0.102558	0.05			TRUE	0.210883	TRUE	3	23	78.8432				N	N	N
B4		CatSper1	STANDARD	SYBR	None	31.4109	31.6496	0.337503	0.005			TRUE	0.210883	TRUE	3	26	78.7435				N	N	N
B5		CatSper1	NTC	SYBR	None	Undetermined						TRUE	0.210883	TRUE	3	39	65.3854				N	N	N
B6		CatSper1	UNKNOWN(blank)	SYBR	None	Undetermined						TRUE	0.210883	TRUE	3	39	69.7726	93.204	60.7989		N	Y	Y
		3	25.0564
		2	28.4534
		1	31.8882
		3	24.9779
		2	28.3083
		1	31.4109
A7		Gapdh	STANDARD	SYBR	None	21.7683	20.3745	1.97114	5			TRUE	0.0167156	TRUE	3	19	83.3342				Y	N	N
A8		Gapdh	STANDARD	SYBR	None	19.3586	19.5164	0.223222	0.5			TRUE	0.0167156	TRUE	3	17	83.3342				N	N	N
A9		Gapdh	STANDARD	SYBR	None	22.8675	22.8515	0.0225556	0.05			TRUE	0.0167156	TRUE	3	21	83.3336				N	N	N
A10		Gapdh	STANDARD	SYBR	None	26.8147	27.5761	1.0768	0.005			TRUE	0.0167156	TRUE	3	25	83.3336				Y	N	N
A11		Gapdh	NTC	SYBR	None	Undetermined						TRUE	0.0167156	TRUE	3	39	66.5847				N	N	N
A12		Gapdh	UNKNOWN(blank)	SYBR	None	Undetermined	11.3869	9.35073				TRUE	0.0167156	TRUE	3	39	82.5374	63.095	77.1533		N	Y	Y
B7		Gapdh	STANDARD	SYBR	None	18.9807	20.3745	1.97114	5			TRUE	0.0167156	TRUE	3	15	83.2345				Y	N	N
B8		Gapdh	STANDARD	SYBR	None	19.6743	19.5164	0.223222	0.5			TRUE	0.0167156	TRUE	3	18	83.2345				N	N	N
B9		Gapdh	STANDARD	SYBR	None	22.8356	22.8515	0.0225556	0.05			TRUE	0.0167156	TRUE	3	21	83.3336				N	N	N
B10		Gapdh	STANDARD	SYBR	None	28.3375	27.5761	1.0768	0.005			TRUE	0.0167156	TRUE	3	26	83.234				Y	N	N
B11		Gapdh	NTC	SYBR	None	Undetermined						TRUE	0.0167156	TRUE	3	39	65.0891	84.4318	81.3409		N	N	Y
B12		Gapdh	UNKNOWN(blank)	SYBR	None	1.82504	11.3869	9.35073	33170750	11057999	19150204	TRUE	0.0167156	TRUE	3	35	83.7338	90.1149	79.8454		Y	N	Y
		3	19.3586
		2	22.8675
		1	26.8147
		3	19.6743
		2	22.8356
		1	28.3375
										y = -3.3162x + 34.982
C1	1-1	CatSper1	UNKNOWN	SYBR	None	35.3218	35.3218		0.000215804	-0.102467		TRUE	0.210883	TRUE	3	30	78.9486	75.5591			N	N	Y
C2	1-2	CatSper1	UNKNOWN	SYBR	None	34.6796	34.6796		0.000360085	0.091175		TRUE	0.210883	TRUE	3	28	81.0422	76.1572	65.9885		N	N	Y
C3	1-3	CatSper1	UNKNOWN	SYBR	None	34.2495	34.2495		0.000507397	0.22089		TRUE	0.210883	TRUE	3	29	78.8432				N	N	N
C4	1-4	CatSper1	UNKNOWN	SYBR	None	37.0069	37.0069		5.63094e-05	-0.610623		TRUE	0.210883	TRUE	3	32	76.5501	65.6829			N	N	Y
C5	1-5	CatSper1	UNKNOWN	SYBR	None	23.3687	23.3687		2.97034	3.50199		TRUE	0.210883	TRUE	3	18	78.9457				N	N	N
D1	2-1	CatSper1	UNKNOWN	SYBR	None	32.7886	32.7886		0.00162622	0.661422		TRUE	0.210883	TRUE	3	27	78.849	86.2263			N	N	Y
D2	2-2	CatSper1	UNKNOWN	SYBR	None	35.966	35.966		0.000129125	-0.296724		TRUE	0.210883	TRUE	3	30	78.7493	74.8612			N	N	Y
D3	2-3	CatSper1	UNKNOWN	SYBR	None	33.9929	33.9929		0.000622549	0.298249		TRUE	0.210883	TRUE	3	28	78.7435				N	N	N
D4	2-4	CatSper1	UNKNOWN	SYBR	None	32.8625	32.8625		0.00153315	0.639131		TRUE	0.210883	TRUE	3	27	78.8432				N	N	N
D5	2-5	CatSper1	UNKNOWN	SYBR	None	23.5256	23.5256		2.62098	3.45467		TRUE	0.210883	TRUE	3	18	78.9457				N	N	N
E1	3-1	CatSper1	UNKNOWN	SYBR	None	33.9178	33.9178		0.000661007	0.320921		TRUE	0.210883	TRUE	3	28	78.7493				N	N	N
E2	3-2	CatSper1	UNKNOWN	SYBR	None	33.2877	33.2877		0.00109234	0.510909		TRUE	0.210883	TRUE	3	29	78.849				N	N	N
E3	3-3	CatSper1	UNKNOWN	SYBR	None	31.5741	31.5741		0.00428247	1.02765		TRUE	0.210883	TRUE	3	27	78.9429				N	N	N
E4	3-4	CatSper1	UNKNOWN	SYBR	None	34.171	34.171		0.000540177	0.244568		TRUE	0.210883	TRUE	3	28	78.8432	81.3357			N	N	Y
E5	3-5	CatSper1	UNKNOWN	SYBR	None	22.7808	22.7808		4.74654	3.67928		TRUE	0.210883	TRUE	3	17	78.9457				N	N	N
E6	4C	CatSper1	UNKNOWN	SYBR	None	32.7388	32.7388		0.00169205	0.676431		TRUE	0.210883	TRUE	3	27	78.6466				N	N	N
F1	4-1	CatSper1	UNKNOWN	SYBR	None	35.1808	35.1808		0.000241484	-0.0599428		TRUE	0.210883	TRUE	3	30	81.6404	76.1572	78.4502		N	N	Y
F2	4-2	CatSper1	UNKNOWN	SYBR	None	34.9067	34.9067		0.000300449	0.0226917		TRUE	0.210883	TRUE	3	29	81.441	86.625			N	N	Y
F3	4-3	CatSper1	UNKNOWN	SYBR	None	33.9698	33.9698		0.000634139	0.305226		TRUE	0.210883	TRUE	3	29	81.3357	78.9429			N	N	Y
F4	4-4	CatSper1	UNKNOWN	SYBR	None	33.6354	33.6354		0.0008279	0.406071		TRUE	0.210883	TRUE	3	30	78.8432				N	N	N
F5	4-5	CatSper1	UNKNOWN	SYBR	None	23.7289	23.7289		2.2289	3.39338		TRUE	0.210883	TRUE	3	18	78.9457				N	N	N
F6	4B	CatSper1	UNKNOWN	SYBR	None	33.7828	33.7828		0.000736087	0.361612		TRUE	0.210883	TRUE	3	28	78.7463	81.239	69.8723		N	N	Y
G1	5-1	CatSper1	UNKNOWN	SYBR	None	31.0444	31.0444		0.00653311	1.1874		TRUE	0.210883	TRUE	3	26	78.9486				N	N	N
G2	5-2	CatSper1	UNKNOWN	SYBR	None	32.0352	32.0352		0.00296513	0.88861		TRUE	0.210883	TRUE	3	26	78.849				N	N	N
G3	5-3	CatSper1	UNKNOWN	SYBR	None	29.9485	29.9485		0.0156512	1.51784		TRUE	0.210883	TRUE	3	24	78.9429				N	N	N
G4	5-4	CatSper1	UNKNOWN	SYBR	None	33.6384	33.6384		0.000825924	0.405167		TRUE	0.210883	TRUE	3	28	78.9429				N	N	N
G5	5-5	CatSper1	UNKNOWN	SYBR	None	22.3462	22.3462		6.71183	3.81032		TRUE	0.210883	TRUE	3	17	78.9457				N	N	N
G6	4A	CatSper1	UNKNOWN	SYBR	None	31.239	31.239		0.00559415	1.12871		TRUE	0.210883	TRUE	3	26	78.846				N	N	N
H1	1A	CatSper1	UNKNOWN	SYBR	None	33.671	33.671		0.000804694	0.395318		TRUE	0.210883	TRUE	3	28	78.849	81.6404	75.26		N	N	Y
H2	1B	CatSper1	UNKNOWN	SYBR	None	33.6405	33.6405		0.000824536	0.404531		TRUE	0.210883	TRUE	3	28	78.7493	81.441			N	N	Y
H3	1C	CatSper1	UNKNOWN	SYBR	None	33.7963	33.7963		0.000728207	0.357541		TRUE	0.210883	TRUE	3	28	78.9429				N	N	N
H4	3A	CatSper1	UNKNOWN	SYBR	None	34.6213	34.6213		0.000377237	0.108775		TRUE	0.210883	TRUE	3	30	81.7345	79.0426	85.1243		N	N	Y
H5	3B	CatSper1	UNKNOWN	SYBR	None	34.6554	34.6554		0.000367118	0.098491		TRUE	0.210883	TRUE	3	28	78.9457	81.7375			N	N	Y
H6	3C	CatSper1	UNKNOWN	SYBR	None	34.6166	34.6166		0.000378632	0.110171		TRUE	0.210883	TRUE	3	30	78.7463	82.0367	76.1539		N	N	Y
										y = -4.0299x + 31.374
C7	1-1	Gapdh	UNKNOWN	SYBR	None	24.8627	24.8627		0.0192093	1.61574		TRUE	0.0167156	TRUE	3	21	83.3342				N	N	N
C8	1-2	Gapdh	UNKNOWN	SYBR	None	25.8376	25.8376		0.00780978	1.37384		TRUE	0.0167156	TRUE	3	22	83.3342				N	N	N
C9	1-3	Gapdh	UNKNOWN	SYBR	None	23.3944	23.3944		0.0745154	1.98009		TRUE	0.0167156	TRUE	3	19	83.4333				N	N	N
C10	1-4	Gapdh	UNKNOWN	SYBR	None	32.4577	32.4577		1.73066e-05	-0.268916		TRUE	0.0167156	TRUE	3	29	82.0377				N	N	N
C11	1-5	Gapdh	UNKNOWN	SYBR	None	22.1519	22.1519		0.234666	2.28842		TRUE	0.0167156	TRUE	3	18	83.4347				N	N	N
D7	2-1	Gapdh	UNKNOWN	SYBR	None	25.5266	25.5266		0.0104069	1.451		TRUE	0.0167156	TRUE	3	22	83.2345				N	N	N
D8	2-2	Gapdh	UNKNOWN	SYBR	None	24.5703	24.5703		0.0251625	1.6883		TRUE	0.0167156	TRUE	3	21	83.3342				N	N	N
D9	2-3	Gapdh	UNKNOWN	SYBR	None	22.0187	22.0187		0.265368	2.32147		TRUE	0.0167156	TRUE	3	15	83.3336				N	N	N
D10	2-4	Gapdh	UNKNOWN	SYBR	None	26.7387	26.7387		0.00339882	1.15024		TRUE	0.0167156	TRUE	3	23	83.3336				N	N	N
D11	2-5	Gapdh	UNKNOWN	SYBR	None	23.3155	23.3155		0.0801483	1.99968		TRUE	0.0167156	TRUE	3	20	83.335				N	N	N
E7	3-1	Gapdh	UNKNOWN	SYBR	None	28.7374	28.7374		0.000536946	0.654271		TRUE	0.0167156	TRUE	3	26	83.2345				N	N	N
E8	3-2	Gapdh	UNKNOWN	SYBR	None	25.8115	25.8115		0.00800027	1.38032		TRUE	0.0167156	TRUE	3	22	83.2345				N	N	N
E9	3-3	Gapdh	UNKNOWN	SYBR	None	25.6905	25.6905		0.00894586	1.41034		TRUE	0.0167156	TRUE	3	23	83.4333				N	N	N
E10	3-4	Gapdh	UNKNOWN	SYBR	None	26.248	26.248		0.00534659	1.272		TRUE	0.0167156	TRUE	3	23	83.3336				N	N	N
E11	3-5	Gapdh	UNKNOWN	SYBR	None	20.8807	20.8807		0.758867	2.60387		TRUE	0.0167156	TRUE	3	17	83.4347				N	N	N
E12	4C	Gapdh	UNKNOWN	SYBR	None	21.2385	21.2385		0.545388	2.51509		TRUE	0.0167156	TRUE	3	18	83.2353				N	N	N
F7	4-1	Gapdh	UNKNOWN	SYBR	None	25.3821	25.3821		0.0118925	1.48687		TRUE	0.0167156	TRUE	3	22	83.4339				N	N	N
F8	4-2	Gapdh	UNKNOWN	SYBR	None	28.1416	28.1416		0.000930654	0.802094		TRUE	0.0167156	TRUE	3	25	83.4339				N	N	N
F9	4-3	Gapdh	UNKNOWN	SYBR	None	27.6151	27.6151		0.00151332	0.932765		TRUE	0.0167156	TRUE	3	24	83.234				N	N	N
F10	4-4	Gapdh	UNKNOWN	SYBR	None	23.9316	23.9316		0.0453785	1.84679		TRUE	0.0167156	TRUE	3	21	83.533				N	N	N
F11	4-5	Gapdh	UNKNOWN	SYBR	None	20.9136	20.9136		0.736155	2.5957		TRUE	0.0167156	TRUE	3	17	83.4347				N	N	N
F12	4B	Gapdh	UNKNOWN	SYBR	None	21.7768	21.7768		0.331783	2.3815		TRUE	0.0167156	TRUE	3	18	83.335				N	N	N
G7	5-1	Gapdh	UNKNOWN	SYBR	None	26.2702	26.2702		0.00523822	1.26649		TRUE	0.0167156	TRUE	3	23	83.2345				N	N	N
G8	5-2	Gapdh	UNKNOWN	SYBR	None	24.4597	24.4597		0.0278694	1.71576		TRUE	0.0167156	TRUE	3	20	83.2345				N	N	N
G9	5-3	Gapdh	UNKNOWN	SYBR	None	25.3817	25.3817		0.0118967	1.48696		TRUE	0.0167156	TRUE	3	21	83.3336				N	N	N
G10	5-4	Gapdh	UNKNOWN	SYBR	None	24.3901	24.3901		0.0297181	1.73302		TRUE	0.0167156	TRUE	3	21	83.3336				N	N	N
G11	5-5	Gapdh	UNKNOWN	SYBR	None	19.9213	19.9213		1.8401	2.84194		TRUE	0.0167156	TRUE	3	16	83.335				N	N	N
G12	4A	Gapdh	UNKNOWN	SYBR	None	25.2502	25.2502		0.0134326	1.5196		TRUE	0.0167156	TRUE	3	22	83.4347				N	N	N
H7	1A	Gapdh	UNKNOWN	SYBR	None	22.6726	22.6726		0.145102	2.15921		TRUE	0.0167156	TRUE	3	20	83.5336				N	N	N
H8	1B	Gapdh	UNKNOWN	SYBR	None	23.1758	23.1758		0.0911799	2.03434		TRUE	0.0167156	TRUE	3	19	83.5336				N	N	N
H9	1C	Gapdh	UNKNOWN	SYBR	None	30.7872	30.7872		8.09134e-05	0.145612		TRUE	0.0167156	TRUE	3	27	83.533				N	N	N
H10	3A	Gapdh	UNKNOWN	SYBR	None	31.5858	31.5858		3.87094e-05	-0.0525539		TRUE	0.0167156	TRUE	3	28	82.9349				N	N	N
H11	3B	Gapdh	UNKNOWN	SYBR	None	30.723	30.723		8.58517e-05	0.161535		TRUE	0.0167156	TRUE	3	28	82.8365				N	N	N
H12	3C	Gapdh	UNKNOWN	SYBR	None	25.9165	25.9165		0.00726079	1.35425		TRUE	0.0167156	TRUE	3	23	83.4347				N	N	N
		CatSper1-2/Gapdh
	1-1								1-1	-0.0634178
	1-2								1-2	0.066365
	1-3								1-3	0.111555
	1-4								1-4	2.27069
	1-5								1-5	1.53031
	2-1								2-1	0.455838
	2-2								2-2	-0.175753
	2-3								2-3	0.128474
	2-4								2-4	0.555652
	2-5								2-5	1.72761
	3-1								3-1	0.490501
	3-2								3-2	0.370139
	3-3								3-3	0.728653
	3-4								3-4	0.192271
	3-5								3-5	1.41301
	4C								4C	0.26895
	4-1								4-1	-0.0403148
	4-2								4-2	0.0282906
	4-3								4-3	0.327227
	4-4								4-4	0.219879
	4-5								4-5	1.30731
	4B								4B	0.151842
	5-1								5-1	0.937547
	5-2								5-2	0.51791
	5-3								5-3	1.02077
	5-4								5-4	0.233792
	5-5								5-5	1.34075
	4A								4A	0.742769
	1A								1A	0.183084
	1B								1B	0.198851
	1C								1C	2.45543
	3A								3A	-2.06978
	3B								3B	0.609719
	3C								3C	0.0813523

## Sheet: CatSper2-1
Block Type	96well
Chemistry	SYBR_GREEN
Experiment File Name	D:\Applied Biosystems\StepOne Software v2.3\experiments\Yoshida\CatSper2-1.eds
Experiment Run End Time	2023-05-18 01:21:07 AM PDT
Instrument Type	steponeplus
Passive Reference	ROX
Well	Sample Name	Target Name	Task	Reporter	Quencher	Cт	Cт Mean	Cт SD	Quantity	Quantity Mean	Quantity SD	Automatic Ct Threshold	Ct Threshold	Automatic Baseline	Baseline Start	Baseline End	Tm1	Tm2	Tm3	Comments	HIGHSD	EXPFAIL	MTP
A1		CatSper2-1	STANDARD	SYBR	None	19.8948	19.8598	0.0495998	5			TRUE	0.0207845	TRUE	3	17	78.5488				N	N	N
A2		CatSper2-1	STANDARD	SYBR	None	21.1655	21.0864	0.111803	0.5			TRUE	0.0207845	TRUE	3	19	78.4491				N	N	N
A3		CatSper2-1	STANDARD	SYBR	None	24.9402	24.8558	0.119321	0.05			TRUE	0.0207845	TRUE	3	23	78.3482				N	N	N
A4		CatSper2-1	STANDARD	SYBR	None	27.931	28.6354	0.996188	0.005			TRUE	0.0207845	TRUE	3	26	78.2485				Y	N	N
A5		CatSper2-1	NTC	SYBR	None	Undetermined						TRUE	0.0207845	TRUE	3	39	66.4863				N	N	N
A6		CatSper2-1	UNKNOWN	SYBR	None	Undetermined	11.659	3.13014				TRUE	0.0207845	TRUE	3	38	60.8028	93.0096	83.3376		N	Y	Y
B1		CatSper2-1	STANDARD	SYBR	None	19.8247	19.8598	0.0495998	5			TRUE	0.0207845	TRUE	3	17	78.5488				N	N	N
B2		CatSper2-1	STANDARD	SYBR	None	21.0073	21.0864	0.111803	0.5			TRUE	0.0207845	TRUE	3	19	78.3494				N	N	N
B3		CatSper2-1	STANDARD	SYBR	None	24.7714	24.8558	0.119321	0.05			TRUE	0.0207845	TRUE	3	22	78.2485				N	N	N
B4		CatSper2-1	STANDARD	SYBR	None	29.3398	28.6354	0.996188	0.005			TRUE	0.0207845	TRUE	3	27	78.0491				Y	N	N
B5		CatSper2-1	NTC	SYBR	None	Undetermined						TRUE	0.0207845	TRUE	3	39	66.0875	76.8563			N	N	Y
B6		CatSper2-1	UNKNOWN	SYBR	None	9.44561	11.659	3.13014	8037.73	4154.77	5491.33	TRUE	0.0207845	TRUE	3	7	69.9762	76.0586	85.4315		Y	N	Y
		3	21.1655
		2	24.9402
		1	27.931
		3	21.0073
		2	24.7714
		1
A7		Gapdh	STANDARD	SYBR	None							TRUE	0.0402777	TRUE	3	25					N	N	N
A8		Gapdh	STANDARD	SYBR	None	23.5036	23.1223	0.53926	0.5			TRUE	0.0402777	TRUE	3	20	83.2351				Y	N	N
A9		Gapdh	STANDARD	SYBR	None	26.3771	25.5705	1.14078	0.05			TRUE	0.0402777	TRUE	3	23	83.2003				Y	N	N
A10		Gapdh	STANDARD	SYBR	None	28.7967	30.8589	2.91642	0.005			TRUE	0.0402777	TRUE	3	26	83.2995				Y	N	N
A11		Gapdh	UNKNOWN	SYBR	None	Undetermined	28.6691					TRUE	0.0402777	TRUE	3	39	66.8823				N	Y	N
A12		Gapdh	UNKNOWN	SYBR	None	28.6691	28.6691		0.0138891	0.0138891		TRUE	0.0402777	TRUE	3	23	80.841	90.7118	60.8002		N	N	Y
B7		Gapdh	STANDARD	SYBR	None							TRUE	0.0402777	TRUE	3	27					N	N	N
B8		Gapdh	STANDARD	SYBR	None	22.7409	23.1223	0.53926	0.5			TRUE	0.0402777	TRUE	3	20	83.2351				Y	N	N
B9		Gapdh	STANDARD	SYBR	None	24.7638	25.5705	1.14078	0.05			TRUE	0.0402777	TRUE	3	22	83.2003				Y	N	N
B10		Gapdh	STANDARD	SYBR	None	32.9211	30.8589	2.91642	0.005			TRUE	0.0402777	TRUE	3	30	83.2995				Y	N	N
B11		Gapdh	UNKNOWN	SYBR	None	Undetermined	28.6691					TRUE	0.0402777	TRUE	3	39	65.3867	68.4775	92.3071		N	Y	Y
B12		Gapdh	UNKNOWN	SYBR	None	Undetermined	28.6691					TRUE	0.0402777	TRUE	3	39	93.005	73.4628	60.8002		N	Y	Y
		3	23.5036
		2	26.3771
		1	28.7967
		3	22.7409
		2	24.7638
		1	32.9211
										y = -3.4719x + 31.601
C1	1-1	CatSper2-1	UNKNOWN	SYBR	None	32.9961	32.9961		0.000120232	-0.401819		TRUE	0.0207845	TRUE	3	30	74.9595				N	N	N
C2	1-2	CatSper2-1	UNKNOWN	SYBR	None	32.4215	32.4215		0.00018661	-0.236325		TRUE	0.0207845	TRUE	3	30	74.8598				N	N	N
C3	1-3	CatSper2-1	UNKNOWN	SYBR	None	31.9115	31.9115		0.000275663	-0.0894436		TRUE	0.0207845	TRUE	3	29	75.2574				N	N	N
C4	1-4	CatSper2-1	UNKNOWN	SYBR	None	31.8702	31.8702		0.000284511	-0.0775498		TRUE	0.0207845	TRUE	3	29	74.5595	77.9494			N	N	Y
C5	1-5	CatSper2-1	UNKNOWN	SYBR	None	20.3709	20.3709		1.88353	3.23456		TRUE	0.0207845	TRUE	3	17	78.352				N	N	N
D1	2-1	CatSper2-1	UNKNOWN	SYBR	None	30.8834	30.8834		0.00060534	0.20669		TRUE	0.0207845	TRUE	3	28	78.0503	74.8598			N	N	Y
D2	2-2	CatSper2-1	UNKNOWN	SYBR	None	32.2119	32.2119		0.000219066	-0.175956		TRUE	0.0207845	TRUE	3	29	74.9595	77.6515			N	N	Y
D3	2-3	CatSper2-1	UNKNOWN	SYBR	None	28.995	28.995		0.0025671	0.750585		TRUE	0.0207845	TRUE	3	26	77.9494	75.2574	68.2783		N	N	Y
D4	2-4	CatSper2-1	UNKNOWN	SYBR	None	30.1502	30.1502		0.00106078	0.417874		TRUE	0.0207845	TRUE	3	27	78.5476	75.3571			N	N	Y
D5	2-5	CatSper2-1	UNKNOWN	SYBR	None	20.5156	20.5156		1.68624	3.1929		TRUE	0.0207845	TRUE	3	17	78.7509				N	N	N
E1	3-1	CatSper2-1	UNKNOWN	SYBR	None	31.8908	31.8908		0.000280082	-0.083456		TRUE	0.0207845	TRUE	3	29	78.4491				N	N	N
E2	3-2	CatSper2-1	UNKNOWN	SYBR	None	30.8435	30.8435		0.000624091	0.218174		TRUE	0.0207845	TRUE	3	28	78.2497	74.3613			N	N	Y
E3	3-3	CatSper2-1	UNKNOWN	SYBR	None	28.7164	28.7164		0.00317708	0.830843		TRUE	0.0207845	TRUE	3	26	78.4479				N	N	N
E4	3-4	CatSper2-1	UNKNOWN	SYBR	None	33.754	33.754		6.73258e-05	-0.620123		TRUE	0.0207845	TRUE	3	31	78.6473				N	N	N
E5	3-5	CatSper2-1	UNKNOWN	SYBR	None	17.9989	17.9989		11.5645	3.91777		TRUE	0.0207845	TRUE	3	19	78.6511				N	N	N
E6	4C	CatSper2-1	UNKNOWN	SYBR	None	30.0047	30.0047		0.00118565	0.459771		TRUE	0.0207845	TRUE	3	27	78.1526	75.0615			N	N	Y
F1	4-1	CatSper2-1	UNKNOWN	SYBR	None	32.3652	32.3652		0.000194823	-0.220109		TRUE	0.0207845	TRUE	3	29	75.1589				N	N	N
F2	4-2	CatSper2-1	UNKNOWN	SYBR	None	31.5106	31.5106		0.000374621	0.0260329		TRUE	0.0207845	TRUE	3	29	75.3583				N	N	N
F3	4-3	CatSper2-1	UNKNOWN	SYBR	None	29.7562	29.7562		0.00143396	0.531355		TRUE	0.0207845	TRUE	3	27	75.7559				N	N	N
F4	4-4	CatSper2-1	UNKNOWN	SYBR	None	29.8358	29.8358		0.00134921	0.508421		TRUE	0.0207845	TRUE	3	27	78.1488				N	N	N
F5	4-5	CatSper2-1	UNKNOWN	SYBR	None	20.4239	20.4239		1.80873	3.2193		TRUE	0.0207845	TRUE	3	17	78.352				N	N	N
F6	4B	CatSper2-1	UNKNOWN	SYBR	None	30.8864	30.8864		0.000603938	0.205817		TRUE	0.0207845	TRUE	3	27	77.9532	74.6627			N	N	Y
G1	5-1	CatSper2-1	UNKNOWN	SYBR	None	27.7746	27.7746		0.00653065	1.1021		TRUE	0.0207845	TRUE	3	25	78.15				N	N	N
G2	5-2	CatSper2-1	UNKNOWN	SYBR	None	28.6968	28.6968		0.00322511	0.836492		TRUE	0.0207845	TRUE	3	26	78.0503	75.0592			N	N	Y
G3	5-3	CatSper2-1	UNKNOWN	SYBR	None	26.7178	26.7178		0.0146591	1.4065		TRUE	0.0207845	TRUE	3	24	78.3482				N	N	N
G4	5-4	CatSper2-1	UNKNOWN	SYBR	None	29.9427	29.9427		0.00124325	0.477631		TRUE	0.0207845	TRUE	3	27	77.9494				N	N	N
G5	5-5	CatSper2-1	UNKNOWN	SYBR	None	17.6372	17.6372		15.252	4.02196		TRUE	0.0207845	TRUE	3	15	78.5514				N	N	N
G6	4A	CatSper2-1	UNKNOWN	SYBR	None	28.3077	28.3077		0.00434342	0.948564		TRUE	0.0207845	TRUE	3	25	78.4517				N	N	N
H1	1A	CatSper2-1	UNKNOWN	SYBR	None	30.4176	30.4176		0.000864533	0.340862		TRUE	0.0207845	TRUE	3	28	75.0592				N	N	N
H2	1B	CatSper2-1	UNKNOWN	SYBR	None	28.1407	28.1407		0.00493521	0.996651		TRUE	0.0207845	TRUE	3	25	75.2586				N	N	N
H3	1C	CatSper2-1	UNKNOWN	SYBR	None	29.8952	29.8952		0.00128926	0.491312		TRUE	0.0207845	TRUE	3	27	75.1577	78.5476			N	N	Y
H4	3A	CatSper2-1	UNKNOWN	SYBR	None	27.4857	27.4857		0.008146	1.18531		TRUE	0.0207845	TRUE	3	25	74.9583				N	N	N
H5	3B	CatSper2-1	UNKNOWN	SYBR	None	30.5814	30.5814		0.000762666	0.293664		TRUE	0.0207845	TRUE	3	28	78.1526	75.261			N	N	Y
H6	3C	CatSper2-1	UNKNOWN	SYBR	None	30.9946	30.9946		0.000555979	0.174668		TRUE	0.0207845	TRUE	3	28	75.0615	78.1526			N	N	Y
										y = -3.8683x + 34.254
C7	1-1	Gapdh	UNKNOWN	SYBR	None	30.5946	30.5946		0.00441485	0.946005		TRUE	0.0402777	TRUE	3	27	82.936				N	N	N
C8	1-2	Gapdh	UNKNOWN	SYBR	None	29.8271	29.8271		0.00697116	1.14439		TRUE	0.0402777	TRUE	3	26	83.0357				N	N	N
C9	1-3	Gapdh	UNKNOWN	SYBR	None	31.2304	31.2304		0.0030238	0.781642		TRUE	0.0402777	TRUE	3	28	82.8038	77.9458			N	N	Y
C10	1-4	Gapdh	UNKNOWN	SYBR	None	33.6322	33.6322		0.000723839	0.16073		TRUE	0.0402777	TRUE	3	30	83.3986				N	N	N
C11	1-5	Gapdh	UNKNOWN	SYBR	None	28.8525	28.8525		0.0124529	1.39636		TRUE	0.0402777	TRUE	3	25	82.9348				N	N	N
D7	2-1	Gapdh	UNKNOWN	SYBR	None	30.7745	30.7745		0.00396635	0.899479		TRUE	0.0402777	TRUE	3	27	83.2351				N	N	N
D8	2-2	Gapdh	UNKNOWN	SYBR	None	30.4602	30.4602		0.00478254	0.980747		TRUE	0.0402777	TRUE	3	27	83.3348				N	N	N
D9	2-3	Gapdh	UNKNOWN	SYBR	None	28.5509	28.5509		0.0149018	1.47433		TRUE	0.0402777	TRUE	3	25	83.2003				N	N	N
D10	2-4	Gapdh	UNKNOWN	SYBR	None	32.5676	32.5676		0.0013642	0.435967		TRUE	0.0402777	TRUE	3	29	83.1012				N	N	N
D11	2-5	Gapdh	UNKNOWN	SYBR	None	28.8078	28.8078		0.0127881	1.40789		TRUE	0.0402777	TRUE	3	25	83.2339				N	N	N
E7	3-1	Gapdh	UNKNOWN	SYBR	None	31.5402	31.5402		0.00251462	0.701561		TRUE	0.0402777	TRUE	3	28	83.4345				N	N	N
E8	3-2	Gapdh	UNKNOWN	SYBR	None	30.4051	30.4051		0.00494199	0.99499		TRUE	0.0402777	TRUE	3	27	83.2351				N	N	N
E9	3-3	Gapdh	UNKNOWN	SYBR	None	27.3738	27.3738		0.0300274	1.77861		TRUE	0.0402777	TRUE	3	23	83.3986				N	N	N
E10	3-4	Gapdh	UNKNOWN	SYBR	None	29.761	29.761		0.00725126	1.1615		TRUE	0.0402777	TRUE	3	26	82.8038				N	N	N
E11	3-5	Gapdh	UNKNOWN	SYBR	None	27.8138	27.8138		0.0231092	1.66487		TRUE	0.0402777	TRUE	3	24	83.1342				N	N	N
E12	4C	Gapdh	UNKNOWN	SYBR	None	24.1697	24.1697		0.202218	2.60691		TRUE	0.0402777	TRUE	3	20	83.2339				N	N	N
F7	4-1	Gapdh	UNKNOWN	SYBR	None	31.2531	31.2531		0.00298313	0.77576		TRUE	0.0402777	TRUE	3	28	83.2351				N	N	N
F8	4-2	Gapdh	UNKNOWN	SYBR	None	29.7592	29.7592		0.00725872	1.16195		TRUE	0.0402777	TRUE	3	26	83.2351				N	N	N
F9	4-3	Gapdh	UNKNOWN	SYBR	None	26.257	26.257		0.0583755	2.06732		TRUE	0.0402777	TRUE	3	22	83.3986				N	N	N
F10	4-4	Gapdh	UNKNOWN	SYBR	None	30.8781	30.8781		0.00372933	0.872719		TRUE	0.0402777	TRUE	3	27	83.3986				N	N	N
F11	4-5	Gapdh	UNKNOWN	SYBR	None	23.8635	23.8635		0.242644	2.68606		TRUE	0.0402777	TRUE	3	19	83.4333				N	N	N
F12	4B	Gapdh	UNKNOWN	SYBR	None	24.4759	24.4759		0.168529	2.52776		TRUE	0.0402777	TRUE	3	19	83.3336				N	N	N
G7	5-1	Gapdh	UNKNOWN	SYBR	None	28.5972	28.5972		0.0144966	1.46235		TRUE	0.0402777	TRUE	3	25	83.1354				N	N	N
G8	5-2	Gapdh	UNKNOWN	SYBR	None	27.6692	27.6692		0.025186	1.70225		TRUE	0.0402777	TRUE	3	24	83.2351				N	N	N
G9	5-3	Gapdh	UNKNOWN	SYBR	None	24.6418	24.6418		0.152673	2.48485		TRUE	0.0402777	TRUE	3	21	83.2995				N	N	N
G10	5-4	Gapdh	UNKNOWN	SYBR	None	29.1893	29.1893		0.0101902	1.30927		TRUE	0.0402777	TRUE	3	25	82.308				N	N	N
G11	5-5	Gapdh	UNKNOWN	SYBR	None	28.7134	28.7134		0.0135273	1.4323		TRUE	0.0402777	TRUE	3	25	83.0345				N	N	N
G12	4A	Gapdh	UNKNOWN	SYBR	None	23.7935	23.7935		0.252973	2.70416		TRUE	0.0402777	TRUE	3	19	83.3336				N	N	N
H7	1A	Gapdh	UNKNOWN	SYBR	None	26.2516	26.2516		0.0585621	2.0687		TRUE	0.0402777	TRUE	3	22	83.5342				N	N	N
H8	1B	Gapdh	UNKNOWN	SYBR	None	26.1174	26.1174		0.0634348	2.10342		TRUE	0.0402777	TRUE	3	22	83.4345				N	N	N
H9	1C	Gapdh	UNKNOWN	SYBR	None	22.261	22.261		0.629865	3.10034		TRUE	0.0402777	TRUE	3	18	83.5969				N	N	N
H10	3A	Gapdh	UNKNOWN	SYBR	None	26.6162	26.6162		0.0471372	1.97445		TRUE	0.0402777	TRUE	3	23	83.4977				N	N	N
H11	3B	Gapdh	UNKNOWN	SYBR	None	25.7703	25.7703		0.0779918	2.19314		TRUE	0.0402777	TRUE	3	22	83.6327				N	N	N
H12	3C	Gapdh	UNKNOWN	SYBR	None	27.0929	27.0929		0.0354923	1.85122		TRUE	0.0402777	TRUE	3	23	83.533				N	N	N
		CatSper2-1/Gapdh
	1-1								1-1	-0.424754
	1-2								1-2	-0.206507
	1-3								1-3	-0.11443
	1-4								1-4	-0.482484
	1-5								1-5	2.31642
	2-1								2-1	0.229788
	2-2								2-2	-0.17941
	2-3								2-3	0.509104
	2-4								2-4	0.958501
	2-5								2-5	2.26786
	3-1								3-1	-0.118958
	3-2								3-2	0.219273
	3-3								3-3	0.467131
	3-4								3-4	-0.533898
	3-5								3-5	2.35319
	4C								4C	0.176366
	4-1								4-1	-0.283733
	4-2								4-2	0.0224045
	4-3								4-3	0.257026
	4-4								4-4	0.582571
	4-5								4-5	1.19852
	4B								4B	0.0814225
	5-1								5-1	0.753651
	5-2								5-2	0.491405
	5-3								5-3	0.566029
	5-4								5-4	0.364807
	5-5								5-5	2.80804
	4A								4A	0.350779
	1A								1A	0.164771
	1B								1B	0.473825
	1C								1C	0.158471
	3A								3A	0.600324
	3B								3B	0.133901
	3C								3C	0.0943526

## Sheet: CatSper2-2
Block Type	96well
Chemistry	SYBR_GREEN
Experiment File Name	D:\Applied Biosystems\StepOne Software v2.3\experiments\Yoshida\CatSper2-2.eds
Experiment Run End Time	2023-05-18 03:06:33 AM PDT
Instrument Type	steponeplus
Passive Reference	ROX
Well	Sample Name	Target Name	Task	Reporter	Quencher	Cт	Cт Mean	Cт SD	Quantity	Quantity Mean	Quantity SD	Automatic Ct Threshold	Ct Threshold	Automatic Baseline	Baseline Start	Baseline End	Tm1	Tm2	Tm3	Comments	HIGHSD	EXPFAIL	CTFAIL	MTP
A1		CatSper2-2	STANDARD	SYBR	None	19.3075	19.2346	0.103158	5			TRUE	0.0186711	TRUE	3	16	77.9508				N	N	N	N
A2		CatSper2-2	STANDARD	SYBR	None	20.504	20.4604	0.0616544	0.5			TRUE	0.0186711	TRUE	3	18	77.8511				N	N	N	N
A3		CatSper2-2	STANDARD	SYBR	None	24.3473	24.3142	0.0469078	0.05			TRUE	0.0186711	TRUE	3	22	77.7485				N	N	N	N
A4		CatSper2-2	STANDARD	SYBR	None	27.5101	27.7224	0.300129	0.005			TRUE	0.0186711	TRUE	3	25	77.6488				N	N	N	N
B1		CatSper2-2	STANDARD	SYBR	None	19.1617	19.2346	0.103158	5			TRUE	0.0186711	TRUE	3	16	77.9508				N	N	N	N
B2		CatSper2-2	STANDARD	SYBR	None	20.4168	20.4604	0.0616544	0.5			TRUE	0.0186711	TRUE	3	18	77.7514				N	N	N	N
B3		CatSper2-2	STANDARD	SYBR	None	24.281	24.3142	0.0469078	0.05			TRUE	0.0186711	TRUE	3	22	77.7485				N	N	N	N
B4		CatSper2-2	STANDARD	SYBR	None	27.9346	27.7224	0.300129	0.005			TRUE	0.0186711	TRUE	3	26	77.6488				N	N	N	N
		3	20.504
		2	24.3473
		1	27.5101
		3	20.4168
		2	24.281
		1	27.9346
A7		Gapdh	STANDARD	SYBR	None							TRUE	0.0147629	TRUE	3	25	83.0326				Y	N	N	N
A8		Gapdh	STANDARD	SYBR	None	21.5467	21.5693	0.0319264	0.5			TRUE	0.0147629	TRUE	3	20	83.1323				N	N	N	N
A9		Gapdh	STANDARD	SYBR	None	24.5255	24.3934	0.18687	0.05			TRUE	0.0147629	TRUE	3	23	83.2349				N	N	N	N
A10		Gapdh	STANDARD	SYBR	None	27.4831	28.0416	0.789767	0.005			TRUE	0.0147629	TRUE	3	25	83.3346				Y	N	N	N
B7		Gapdh	STANDARD	SYBR	None							TRUE	0.0147629	TRUE	3	26	82.8332				Y	N	N	N
B8		Gapdh	STANDARD	SYBR	None	21.5919	21.5693	0.0319264	0.5			TRUE	0.0147629	TRUE	3	20	83.232				N	N	N	N
B9		Gapdh	STANDARD	SYBR	None	24.2612	24.3934	0.18687	0.05			TRUE	0.0147629	TRUE	3	22	83.2349				N	N	N	N
B10		Gapdh	STANDARD	SYBR	None	28.6	28.0416	0.789767	0.005			TRUE	0.0147629	TRUE	3	27	83.2349				Y	N	N	N
		3	21.5467
		2	24.5255
		1	27.4831
		3	21.5919
		2	24.2612
		1	28.6
										y = -3.631x + 31.428
C1	1-1	CatSper2-2	UNKNOWN	SYBR	None	31.9099	31.9099		0.000137066	-0.132709		TRUE	0.0186711	TRUE	3	29	76.6548				N	N	N	N
C2	1-2	CatSper2-2	UNKNOWN	SYBR	None	33.2059	33.2059		4.95286e-05	-0.489642		TRUE	0.0186711	TRUE	3	30	77.1533				N	N	N	N
C3	1-3	CatSper2-2	UNKNOWN	SYBR	None	34.391	34.391		1.95267e-05	-0.816019		TRUE	0.0186711	TRUE	3	32	78.4464				N	N	N	N
C4	1-4	CatSper2-2	UNKNOWN	SYBR	None	30.9456	30.9456		0.000292316	0.132867		TRUE	0.0186711	TRUE	3	28	77.3496	85.5251			N	N	N	Y
C5	1-5	CatSper2-2	UNKNOWN	SYBR	None	19.572	19.572		2.21487	3.2652		TRUE	0.0186711	TRUE	3	16	77.7501				N	N	N	N
D1	2-1	CatSper2-2	UNKNOWN	SYBR	None	29.76	29.76		0.000741708	0.459367		TRUE	0.0186711	TRUE	3	27	77.4523				N	N	N	N
D2	2-2	CatSper2-2	UNKNOWN	SYBR	None	32.2187	32.2187		0.000107544	-0.217765		TRUE	0.0186711	TRUE	3	29	76.4555	86.7235			N	N	N	Y
D3	2-3	CatSper2-2	UNKNOWN	SYBR	None	30.7528	30.7528		0.000340085	0.185942		TRUE	0.0186711	TRUE	3	28	77.549				N	N	N	N
D4	2-4	CatSper2-2	UNKNOWN	SYBR	None	30.695	30.695		0.000355904	0.201884		TRUE	0.0186711	TRUE	3	28	77.7485				N	N	N	N
D5	2-5	CatSper2-2	UNKNOWN	SYBR	None	19.6456	19.6456		2.09056	3.24495		TRUE	0.0186711	TRUE	3	16	77.9495				N	N	N	N
E1	3-1	CatSper2-2	UNKNOWN	SYBR	None	29.8166	29.8166		0.000709498	0.443799		TRUE	0.0186711	TRUE	3	27	77.7514				N	N	N	N
E2	3-2	CatSper2-2	UNKNOWN	SYBR	None	31.3565	31.3565		0.000211681	0.0196924		TRUE	0.0186711	TRUE	3	28	77.552				N	N	N	N
E3	3-3	CatSper2-2	UNKNOWN	SYBR	None	28.0237	28.0237		0.00290068	0.937569		TRUE	0.0186711	TRUE	3	25	77.8482				N	N	N	N
E4	3-4	CatSper2-2	UNKNOWN	SYBR	None	32.0364	32.0364		0.000124102	-0.167549		TRUE	0.0186711	TRUE	3	29	77.6488				N	N	N	N
E5	3-5	CatSper2-2	UNKNOWN	SYBR	None	Undetermined						TRUE	0.0186711	TRUE	3	17	77.9495				N	N	Y	N
E6	4C	CatSper2-2	UNKNOWN	SYBR	None	30.3405	30.3405		0.000470138	0.299494		TRUE	0.0186711	TRUE	3	27	77.5507				N	N	N	N
F1	4-1	CatSper2-2	UNKNOWN	SYBR	None	31.3906	31.3906		0.000206089	0.0103043		TRUE	0.0186711	TRUE	3	29	77.4523	86.9228			N	N	N	Y
F2	4-2	CatSper2-2	UNKNOWN	SYBR	None	32.0077	32.0077		0.000126932	-0.159641		TRUE	0.0186711	TRUE	3	29	76.6548				N	N	N	N
F3	4-3	CatSper2-2	UNKNOWN	SYBR	None	30.6868	30.6868		0.000358191	0.20413		TRUE	0.0186711	TRUE	3	28	77.8482				N	N	N	N
F4	4-4	CatSper2-2	UNKNOWN	SYBR	None	29.6291	29.6291		0.000822046	0.495429		TRUE	0.0186711	TRUE	3	27	77.7485				N	N	N	N
F5	4-5	CatSper2-2	UNKNOWN	SYBR	None	20.869	20.869		0.799784	2.90803		TRUE	0.0186711	TRUE	3	17	77.9495				N	N	N	N
F6	4B	CatSper2-2	UNKNOWN	SYBR	None	30.9781	30.9781		0.000284939	0.123905		TRUE	0.0186711	TRUE	3	28	77.5507				N	N	N	N
G1	5-1	CatSper2-2	UNKNOWN	SYBR	None	27.3536	27.3536		0.00490993	1.12212		TRUE	0.0186711	TRUE	3	24	77.8511				N	N	N	N
G2	5-2	CatSper2-2	UNKNOWN	SYBR	None	28.7311	28.7311		0.00166414	0.742734		TRUE	0.0186711	TRUE	3	26	77.7514				N	N	N	N
G3	5-3	CatSper2-2	UNKNOWN	SYBR	None	26.6191	26.6191		0.00874213	1.32441		TRUE	0.0186711	TRUE	3	24	78.0476				N	N	N	N
G4	5-4	CatSper2-2	UNKNOWN	SYBR	None	30.4998	30.4998		0.000414847	0.255622		TRUE	0.0186711	TRUE	3	28	77.549				N	N	N	N
G5	5-5	CatSper2-2	UNKNOWN	SYBR	None	18.6643	18.6643		4.51834	3.5152		TRUE	0.0186711	TRUE	3	15	77.7501				N	N	N	N
G6	4A	CatSper2-2	UNKNOWN	SYBR	None	27.6906	27.6906		0.00376804	1.0293		TRUE	0.0186711	TRUE	3	25	77.7501				N	N	N	N
H1	1A	CatSper2-2	UNKNOWN	SYBR	None	33.5132	33.5132		3.89068e-05	-0.574283		TRUE	0.0186711	TRUE	3	30	77.7514				N	N	N	N
H2	1B	CatSper2-2	UNKNOWN	SYBR	None	31.153	31.153		0.000248377	0.0757504		TRUE	0.0186711	TRUE	3	28	77.4523				N	N	N	N
H3	1C	CatSper2-2	UNKNOWN	SYBR	None	31.222	31.222		0.000235273	0.0567442		TRUE	0.0186711	TRUE	3	28	77.549	81.1383	86.1233		N	N	N	Y
H4	3A	CatSper2-2	UNKNOWN	SYBR	None	30.4873	30.4873		0.000418943	0.259067		TRUE	0.0186711	TRUE	3	28	77.8482				N	N	N	N
H5	3B	CatSper2-2	UNKNOWN	SYBR	None	30.8304	30.8304		0.000319994	0.164589		TRUE	0.0186711	TRUE	3	28	77.451	81.6383			N	N	N	Y
H6	3C	CatSper2-2	UNKNOWN	SYBR	None	29.84	29.84		0.000696539	0.437335		TRUE	0.0186711	TRUE	3	27	77.6504				N	N	N	N
										y = -3.2361x + 31.14
C7	1-1	Gapdh	UNKNOWN	SYBR	None	29.6541	29.6541		4.82094e-15	0.459155		TRUE	0.0147629	TRUE	3	27	83.0326				N	N	N	N
C8	1-2	Gapdh	UNKNOWN	SYBR	None	29.7582	29.7582		2.21412e-15	0.426982		TRUE	0.0147629	TRUE	3	27	83.0326				N	N	N	N
C9	1-3	Gapdh	UNKNOWN	SYBR	None	28.9761	28.9761		7.65431e-13	0.668685		TRUE	0.0147629	TRUE	3	26	83.1352				N	N	N	N
C10	1-4	Gapdh	UNKNOWN	SYBR	None	31.9647	31.9647		1.52681e-22	-0.254836		TRUE	0.0147629	TRUE	3	29	83.0355	77.7519			N	N	N	Y
C11	1-5	Gapdh	UNKNOWN	SYBR	None	26.8861	26.8861		4.6501e-06	1.31453		TRUE	0.0147629	TRUE	3	24	83.1342				N	N	N	N
D7	2-1	Gapdh	UNKNOWN	SYBR	None	29.5534	29.5534		1.02344e-14	0.490281		TRUE	0.0147629	TRUE	3	27	83.1323				N	N	N	N
D8	2-2	Gapdh	UNKNOWN	SYBR	None	30.011	30.011		3.3493e-16	0.348889		TRUE	0.0147629	TRUE	3	27	83.1323				N	N	N	N
D9	2-3	Gapdh	UNKNOWN	SYBR	None	28.7981	28.7981		2.89415e-12	0.723678		TRUE	0.0147629	TRUE	3	26	83.3346				N	N	N	N
D10	2-4	Gapdh	UNKNOWN	SYBR	None	29.9348	29.9348		5.91789e-16	0.372425		TRUE	0.0147629	TRUE	3	27	83.2349	75.2597			N	N	N	Y
D11	2-5	Gapdh	UNKNOWN	SYBR	None	26.9228	26.9228		3.5337e-06	1.30318		TRUE	0.0147629	TRUE	3	24	83.3336				N	N	N	N
E7	3-1	Gapdh	UNKNOWN	SYBR	None	29.6908	29.6908		3.6652e-15	0.447822		TRUE	0.0147629	TRUE	3	27	82.9329				N	N	N	N
E8	3-2	Gapdh	UNKNOWN	SYBR	None	28.5682	28.5682		1.61305e-11	0.794715		TRUE	0.0147629	TRUE	3	26	83.232				N	N	N	N
E9	3-3	Gapdh	UNKNOWN	SYBR	None	24.8923	24.8923		13.7576	1.93062		TRUE	0.0147629	TRUE	3	21	83.4343				N	N	N	N
E10	3-4	Gapdh	UNKNOWN	SYBR	None	27.668	27.668		1.34764e-08	1.0729		TRUE	0.0147629	TRUE	3	25	83.2349				N	N	N	N
E11	3-5	Gapdh	UNKNOWN	SYBR	None	23.1632	23.1632		5634146	2.46495		TRUE	0.0147629	TRUE	3	20	83.3336				N	N	N	N
E12	4C	Gapdh	UNKNOWN	SYBR	None	22.448	22.448		1180738560	2.68596		TRUE	0.0147629	TRUE	3	19	83.2339				N	N	N	N
F7	4-1	Gapdh	UNKNOWN	SYBR	None	28.8239	28.8239		2.3866e-12	0.715705		TRUE	0.0147629	TRUE	3	26	83.3317				N	N	N	N
F8	4-2	Gapdh	UNKNOWN	SYBR	None	29.1294	29.1294		2.43409e-13	0.621313		TRUE	0.0147629	TRUE	3	26	83.4314				N	N	N	N
F9	4-3	Gapdh	UNKNOWN	SYBR	None	26.1682	26.1682		0.000994397	1.53637		TRUE	0.0147629	TRUE	3	23	83.2349				N	N	N	N
F10	4-4	Gapdh	UNKNOWN	SYBR	None	27.474	27.474		5.74369e-08	1.13285		TRUE	0.0147629	TRUE	3	25	83.4343				N	N	N	N
F11	4-5	Gapdh	UNKNOWN	SYBR	None	24.9317	24.9317		10.2459	1.91844		TRUE	0.0147629	TRUE	3	21	83.4333				N	N	N	N
F12	4B	Gapdh	UNKNOWN	SYBR	None	23.9855	23.9855		12067.8	2.21082		TRUE	0.0147629	TRUE	3	20	83.2339				N	N	N	N
G7	5-1	Gapdh	UNKNOWN	SYBR	None	26.7702	26.7702		1.10529e-05	1.35033		TRUE	0.0147629	TRUE	3	24	83.1323				N	N	N	N
G8	5-2	Gapdh	UNKNOWN	SYBR	None	27.8633	27.8633		3.13021e-09	1.01254		TRUE	0.0147629	TRUE	3	25	83.232				N	N	N	N
G9	5-3	Gapdh	UNKNOWN	SYBR	None	23.927	23.927		18690.3	2.22891		TRUE	0.0147629	TRUE	3	21	83.2349				N	N	N	N
G10	5-4	Gapdh	UNKNOWN	SYBR	None	29.1939	29.1939		1.50277e-13	0.601372		TRUE	0.0147629	TRUE	3	26	82.1383				N	N	N	N
G11	5-5	Gapdh	UNKNOWN	SYBR	None	21.9512	21.9512		48370941952	2.83947		TRUE	0.0147629	TRUE	3	18	83.3336				N	N	N	N
G12	4A	Gapdh	UNKNOWN	SYBR	None	27.6815	27.6815		1.21796e-08	1.06872		TRUE	0.0147629	TRUE	3	24	83.2339				N	N	N	N
H7	1A	Gapdh	UNKNOWN	SYBR	None	28.4243	28.4243		4.72807e-11	0.83918		TRUE	0.0147629	TRUE	3	26	83.3317				N	N	N	N
H8	1B	Gapdh	UNKNOWN	SYBR	None	26.0491	26.0491		0.00242138	1.57317		TRUE	0.0147629	TRUE	3	23	83.4314				N	N	N	N
H9	1C	Gapdh	UNKNOWN	SYBR	None	26.3225	26.3225		0.000313791	1.48868		TRUE	0.0147629	TRUE	3	23	83.6337				N	N	N	N
H10	3A	Gapdh	UNKNOWN	SYBR	None	27.7767	27.7767		5.9821e-09	1.03932		TRUE	0.0147629	TRUE	3	25	83.4343				N	N	N	N
H11	3B	Gapdh	UNKNOWN	SYBR	None	25.6673	25.6673		0.0419834	1.69113		TRUE	0.0147629	TRUE	3	23	83.533				N	N	N	N
H12	3C	Gapdh	UNKNOWN	SYBR	None	25.3733	25.3733		0.378035	1.782		TRUE	0.0147629	TRUE	3	23	83.4333				N	N	N	N
	1-1	CatSper2-2/ Gapdh							1-1	-0.289028
	1-2								1-2	-1.14675
	1-3								1-3	-1.22033
	1-4								1-4	-0.521381
	1-5								1-5	2.48394
	2-1								2-1	0.936945
	2-2								2-2	-0.624167
	2-3								2-3	0.25694
	2-4								2-4	0.542081
	2-5								2-5	2.49003
	3-1								3-1	0.991015
	3-2								3-2	0.0247792
	3-3								3-3	0.485631
	3-4								3-4	-0.156164
	3-5								3-5
	4C								4C	0.111504
	4-1								4-1	0.0143975
	4-2								4-2	-0.256941
	4-3								4-3	0.132865
	4-4								4-4	0.43733
	4-5								4-5	1.51583
	4B								4B	0.0560446
	5-1								5-1	0.831
	5-2								5-2	0.733534
	5-3								5-3	0.594196
	5-4								5-4	0.425064
	5-5								5-5	1.23798
	4A								4A	0.963118
	1A								1A	-0.684338
	1B								1B	0.0481515
	1C								1C	0.0381171
	3A								3A	0.249266
	3B								3B	0.0973247
	3C								3C	0.245418

## Sheet: CatSper3-1
Block Type	96well
Chemistry	SYBR_GREEN
Experiment File Name	D:\Applied Biosystems\StepOne Software v2.3\experiments\Yoshida\CatSper3-1.eds
Experiment Run End Time	2023-05-19 07:14:10 AM PDT
Instrument Type	steponeplus
Passive Reference	ROX
Well	Sample Name	Target Name	Task	Reporter	Quencher	Cт	Cт Mean	Cт SD	Quantity	Quantity Mean	Quantity SD	Automatic Ct Threshold	Ct Threshold	Automatic Baseline	Baseline Start	Baseline End	Tm1	Tm2	Tm3	Comments	HIGHSD	EXPFAIL	MTP
A1		CatSper3-1	STANDARD	SYBR	None	20.2303	20.2678	0.0531644	5			TRUE	0.0102493	TRUE	3	17	79.6449				N	N	N
A2		CatSper3-1	STANDARD	SYBR	None	Undetermined			0.5			TRUE	0.0102493	TRUE	1	2	79.5452				N	N	N
A3		CatSper3-1	STANDARD	SYBR	None	24.6076	24.539	0.0969337	0.05			TRUE	0.0102493	TRUE	3	23	79.5472				N	N	N
A4		CatSper3-1	STANDARD	SYBR	None	28.3878	28.1643	0.316074	0.005			TRUE	0.0102493	TRUE	3	26	79.4475				N	N	N
A5		CatSper3-1	NTC	SYBR	None	39.0516						TRUE	0.0102493	TRUE	3	35	73.7633	66.3861			N	N	Y
A6		CatSper3-1	UNKNOWN	SYBR	None	30	25.2531	6.71311	0.000654672	1.66665	2.35608	TRUE	0.0102493	TRUE	3	28	60.7037	90.1126	67.5824		Y	N	Y
B1		CatSper3-1	STANDARD	SYBR	None	20.3054	20.2678	0.0531644	5			TRUE	0.0102493	TRUE	3	17	79.6449				N	N	N
B2		CatSper3-1	STANDARD	SYBR	None	Undetermined			0.5			TRUE	0.0102493	TRUE	1	2	79.4455				N	N	N
B3		CatSper3-1	STANDARD	SYBR	None	24.4705	24.539	0.0969337	0.05			TRUE	0.0102493	TRUE	3	22	79.4475				N	N	N
B4		CatSper3-1	STANDARD	SYBR	None	27.9408	28.1643	0.316074	0.005			TRUE	0.0102493	TRUE	3	26	79.4475				N	N	N
B5		CatSper3-1	NTC	SYBR	None	Undetermined						TRUE	0.0102493	TRUE	3	39	66.1868	67.9812			N	N	Y
B6		CatSper3-1	UNKNOWN	SYBR	None	Undetermined	25.2531	6.71311				TRUE	0.0102493	TRUE	3	39	60.7037	69.8753	74.162		N	Y	Y
		4	20.2303
		3
		2	24.6076
		1	28.3878
		4	20.3054
		3
		2	24.4705
		1	27.9408
A7		Gapdh	STANDARD	SYBR	None	29.2531	28.5415	1.00638	5			TRUE	0.335849	TRUE	3	21	83.2343				Y	N	N
A8		Gapdh	STANDARD	SYBR	None	16.9002	18.5206	2.29151	0.5			TRUE	0.335849	TRUE	1	2	83.2343				Y	N	N
A9		Gapdh	STANDARD	SYBR	None	29.4818	28.9439	0.760714	0.05			TRUE	0.335849	TRUE	3	23	83.3312				Y	N	N
A10		Gapdh	STANDARD	SYBR	None	35.1333	34.7529	0.538074	0.005			TRUE	0.335849	TRUE	3	28	83.2315				Y	N	N
A11		Gapdh	UNKNOWN	SYBR	None	Undetermined						TRUE	0.335849	TRUE	3	39	66.2855	90.4116			N	Y	Y
A12		Gapdh	UNKNOWN	SYBR	None	Undetermined						TRUE	0.335849	TRUE	3	39	93.203	60.603	82.0372		N	Y	Y
B7		Gapdh	STANDARD	SYBR	None	27.8299	28.5415	1.00638	5			TRUE	0.335849	TRUE	3	20	83.1346				Y	N	N
B8		Gapdh	STANDARD	SYBR	None	20.1409	18.5206	2.29151	0.5			TRUE	0.335849	TRUE	1	2	83.1346				Y	N	N
B9		Gapdh	STANDARD	SYBR	None	28.406	28.9439	0.760714	0.05			TRUE	0.335849	TRUE	3	22	83.2315				Y	N	N
B10		Gapdh	STANDARD	SYBR	None	34.3724	34.7529	0.538074	0.005			TRUE	0.335849	TRUE	3	28	83.2315				Y	N	N
B11		Gapdh	UNKNOWN	SYBR	None	Undetermined						TRUE	0.335849	TRUE	3	39	72.666	87.2213	68.4788		N	Y	Y
B12		Gapdh	UNKNOWN	SYBR	None	Undetermined						TRUE	0.335849	TRUE	3	39	60.902				N	Y	N
		4
		3	16.9002
		2	29.4818
		1	35.1333
		4
		3	20.1409
		2	28.406
		1	34.3724
										y = -2.5612x + 30.3
C1	1-1	CatSper3-1	UNKNOWN	SYBR	None	33.657	33.657		2.44453e-05	-1.3107		TRUE	0.0102493	TRUE	3	31	73.5626				N	N	N
C2	1-2	CatSper3-1	UNKNOWN	SYBR	None	32.5789	32.5789		6.44326e-05	-0.889785		TRUE	0.0102493	TRUE	3	30	73.6623	79.4455			N	N	Y
C3	1-3	CatSper3-1	UNKNOWN	SYBR	None	32.2113	32.2113		8.96659e-05	-0.746264		TRUE	0.0102493	TRUE	3	29	79.5472	72.5679			N	N	Y
C4	1-4	CatSper3-1	UNKNOWN	SYBR	None	8.87504	8.87504		115903	8.3652		TRUE	0.0102493	TRUE	3	35	74.0634	65.5886			N	N	Y
C5	1-5	CatSper3-1	UNKNOWN	SYBR	None	20.9293	20.9293		2.27836	3.65873		TRUE	0.0102493	TRUE	3	18	79.6451				N	N	N
D1	2-1	CatSper3-1	UNKNOWN	SYBR	None	29.8241	29.8241		0.000766807	0.185795		TRUE	0.0102493	TRUE	3	27	79.4455	73.1638			N	N	Y
D2	2-2	CatSper3-1	UNKNOWN	SYBR	None	31.6194	31.6194		0.000152664	-0.515155		TRUE	0.0102493	TRUE	3	30	73.1638	79.4455	77.2519		N	N	Y
D3	2-3	CatSper3-1	UNKNOWN	SYBR	None	28.8579	28.8579		0.00182782	0.563043		TRUE	0.0102493	TRUE	3	26	79.5472	73.7643			N	N	Y
D4	2-4	CatSper3-1	UNKNOWN	SYBR	None	32.1824	32.1824		9.20274e-05	-0.734974		TRUE	0.0102493	TRUE	3	30	73.9637	79.5472			N	N	Y
D5	2-5	CatSper3-1	UNKNOWN	SYBR	None	20.9498	20.9498		2.23661	3.6507		TRUE	0.0102493	TRUE	3	18	79.5454				N	N	N
E1	3-1	CatSper3-1	UNKNOWN	SYBR	None	30.0142	30.0142		0.000646375	0.111593		TRUE	0.0102493	TRUE	3	28	79.5452				N	N	N
E2	3-2	CatSper3-1	UNKNOWN	SYBR	None	31.4031	31.4031		0.000185434	-0.430701		TRUE	0.0102493	TRUE	3	29	79.4455	73.8617			N	N	Y
E3	3-3	CatSper3-1	UNKNOWN	SYBR	None	29.2047	29.2047		0.00133829	0.427658		TRUE	0.0102493	TRUE	3	26	79.5472				N	N	N
E4	3-4	CatSper3-1	UNKNOWN	SYBR	None	34.1654	34.1654		1.54762e-05	-1.50923		TRUE	0.0102493	TRUE	3	31	79.4475				N	N	N
E5	3-5	CatSper3-1	UNKNOWN	SYBR	None	20.8022	20.8022		2.55402	3.70833		TRUE	0.0102493	TRUE	3	18	79.5454				N	N	N
E6	4C	CatSper3-1	UNKNOWN	SYBR	None	30.9581	30.9581		0.000276657	-0.256949		TRUE	0.0102493	TRUE	3	28	79.346	73.0654			N	N	Y
F1	4-1	CatSper3-1	UNKNOWN	SYBR	None	33.6699	33.6699		2.41614e-05	-1.31577		TRUE	0.0102493	TRUE	3	31	73.762				N	N	N
F2	4-2	CatSper3-1	UNKNOWN	SYBR	None	33.8802	33.8802		1.99992e-05	-1.39788		TRUE	0.0102493	TRUE	3	31	73.762				N	N	N
F3	4-3	CatSper3-1	UNKNOWN	SYBR	None	30.425	30.425		0.000446768	-0.0488087		TRUE	0.0102493	TRUE	3	28	79.5472	73.9637			N	N	Y
F4	4-4	CatSper3-1	UNKNOWN	SYBR	None	30.9491	30.9491		0.000278896	-0.253449		TRUE	0.0102493	TRUE	3	28	79.5472	73.3655			N	N	Y
F5	4-5	CatSper3-1	UNKNOWN	SYBR	None	21.5365	21.5365		1.31991	3.42165		TRUE	0.0102493	TRUE	3	18	79.5454				N	N	N
F6	4B	CatSper3-1	UNKNOWN	SYBR	None	30.247	30.247		0.000524282	0.0206742		TRUE	0.0102493	TRUE	3	27	79.4457	72.7664			N	N	Y
G1	5-1	CatSper3-1	UNKNOWN	SYBR	None	27.5349	27.5349		0.00600505	1.07963		TRUE	0.0102493	TRUE	3	25	79.5452	72.9643			N	N	Y
G2	5-2	CatSper3-1	UNKNOWN	SYBR	None	28.1886	28.1886		0.00333622	0.824363		TRUE	0.0102493	TRUE	3	25	79.5452	73.3632			N	N	Y
G3	5-3	CatSper3-1	UNKNOWN	SYBR	None	27.1974	27.1974		0.00813332	1.21138		TRUE	0.0102493	TRUE	3	24	79.6469				N	N	N
G4	5-4	CatSper3-1	UNKNOWN	SYBR	None	31.8287	31.8287		0.000126479	-0.596874		TRUE	0.0102493	TRUE	3	28	79.6469	73.4652			N	N	Y
G5	5-5	CatSper3-1	UNKNOWN	SYBR	None	20.3301	20.3301		3.90449	3.89267		TRUE	0.0102493	TRUE	3	16	79.6451				N	N	N
G6	4A	CatSper3-1	UNKNOWN	SYBR	None	28.3706	28.3706		0.00283276	0.753319		TRUE	0.0102493	TRUE	3	26	79.5454				N	N	N
H1	1A	CatSper3-1	UNKNOWN	SYBR	None	30.41	30.41		0.00045285	-0.0429366		TRUE	0.0102493	TRUE	3	28	79.5452	73.2635			N	N	Y
H2	1B	CatSper3-1	UNKNOWN	SYBR	None	29.9998	29.9998		0.000654801	0.117218		TRUE	0.0102493	TRUE	3	27	79.5452	73.5626			N	N	Y
H3	1C	CatSper3-1	UNKNOWN	SYBR	None	30.2957	30.2957		0.000501865	0.001696		TRUE	0.0102493	TRUE	3	27	79.6469	73.7643			N	N	Y
H4	3A	CatSper3-1	UNKNOWN	SYBR	None	30.726	30.726		0.00034084	-0.166341		TRUE	0.0102493	TRUE	3	28	79.6469	72.7673			N	N	Y
H5	3B	CatSper3-1	UNKNOWN	SYBR	None	30.4702	30.4702		0.000428983	-0.0664508		TRUE	0.0102493	TRUE	3	28	79.4457	73.1651			N	N	Y
H6	3C	CatSper3-1	UNKNOWN	SYBR	None	29.9872	29.9872		0.00066222	0.122111		TRUE	0.0102493	TRUE	3	27	79.5454	73.4642			N	N	Y
										y = -8.1161x + 43.638
C7	1-1	Gapdh	UNKNOWN	SYBR	None	33.183	33.183		0.00203439	1.28818		TRUE	0.335849	TRUE	3	27	82.9352				N	N	N
C8	1-2	Gapdh	UNKNOWN	SYBR	None	32.446	32.446		0.00364824	1.37899		TRUE	0.335849	TRUE	3	26	82.9352				N	N	N
C9	1-3	Gapdh	UNKNOWN	SYBR	None	33.1091	33.1091		0.00215705	1.29729		TRUE	0.335849	TRUE	3	26	83.0321				N	N	N
C10	1-4	Gapdh	UNKNOWN	SYBR	None	36.9739	36.9739		0.000100879	0.821102		TRUE	0.335849	TRUE	3	31	82.733				N	N	N
C11	1-5	Gapdh	UNKNOWN	SYBR	None	31.8693	31.8693		0.00576152	1.45004		TRUE	0.335849	TRUE	3	24	83.1339				N	N	N
D7	2-1	Gapdh	UNKNOWN	SYBR	None	32.2327	32.2327		0.00432004	1.40527		TRUE	0.335849	TRUE	3	26	83.2343				N	N	N
D8	2-2	Gapdh	UNKNOWN	SYBR	None	32.9755	32.9755		0.00239795	1.31375		TRUE	0.335849	TRUE	3	26	83.1346				N	N	N
D9	2-3	Gapdh	UNKNOWN	SYBR	None	31.9696	31.9696		0.00532139	1.43769		TRUE	0.335849	TRUE	3	25	83.1318				N	N	N
D10	2-4	Gapdh	UNKNOWN	SYBR	None	33.728	33.728		0.0013209	1.22103		TRUE	0.335849	TRUE	3	26	83.2315				N	N	N
D11	2-5	Gapdh	UNKNOWN	SYBR	None	32.2065	32.2065		0.00441063	1.4085		TRUE	0.335849	TRUE	3	24	83.2336				N	N	N
E7	3-1	Gapdh	UNKNOWN	SYBR	None	33.6205	33.6205		0.00143834	1.23428		TRUE	0.335849	TRUE	3	27	83.334				N	N	N
E8	3-2	Gapdh	UNKNOWN	SYBR	None	32.8773	32.8773		0.00259206	1.32585		TRUE	0.335849	TRUE	3	26	83.1346				N	N	N
E9	3-3	Gapdh	UNKNOWN	SYBR	None	30.882	30.882		0.0125989	1.5717		TRUE	0.335849	TRUE	3	23	83.3312				N	N	N
E10	3-4	Gapdh	UNKNOWN	SYBR	None	34.1373	34.1373		0.00095499	1.1706		TRUE	0.335849	TRUE	3	27	82.733				N	N	N
E11	3-5	Gapdh	UNKNOWN	SYBR	None	30.0553	30.0553		0.0242573	1.67355		TRUE	0.335849	TRUE	3	22	83.1339				N	N	N
E12	4C	Gapdh	UNKNOWN	SYBR	None	28.9376	28.9376		0.058817	1.81127		TRUE	0.335849	TRUE	3	21	83.1339				N	N	N
F7	4-1	Gapdh	UNKNOWN	SYBR	None	33.9812	33.9812		0.00108074	1.18983		TRUE	0.335849	TRUE	3	27	83.2343				N	N	N
F8	4-2	Gapdh	UNKNOWN	SYBR	None	30.2363	30.2363		0.0210149	1.65124		TRUE	0.335849	TRUE	3	23	83.334				N	N	N
F9	4-3	Gapdh	UNKNOWN	SYBR	None	30.6629	30.6629		0.0149871	1.59868		TRUE	0.335849	TRUE	3	23	83.4309				N	N	N
F10	4-4	Gapdh	UNKNOWN	SYBR	None	33.0655	33.0655		0.00223289	1.30266		TRUE	0.335849	TRUE	3	25	83.2315				N	N	N
F11	4-5	Gapdh	UNKNOWN	SYBR	None	26.0875	26.0875		0.562793	2.16243		TRUE	0.335849	TRUE	3	18	83.433				N	N	N
F12	4B	Gapdh	UNKNOWN	SYBR	None	31.5411	31.5411		0.0074732	1.49049		TRUE	0.335849	TRUE	3	24	83.1339				N	N	N
G7	5-1	Gapdh	UNKNOWN	SYBR	None	31.5684	31.5684		0.00731279	1.48711		TRUE	0.335849	TRUE	3	24	83.1346				N	N	N
G8	5-2	Gapdh	UNKNOWN	SYBR	None	31.2349	31.2349		0.00952475	1.5282		TRUE	0.335849	TRUE	3	24	83.2343				N	N	N
G9	5-3	Gapdh	UNKNOWN	SYBR	None	29.3067	29.3067		0.0438999	1.76579		TRUE	0.335849	TRUE	3	21	83.2315				N	N	N
G10	5-4	Gapdh	UNKNOWN	SYBR	None	31.6816	31.6816		0.0066853	1.47316		TRUE	0.335849	TRUE	3	24	83.0321				N	N	N
G11	5-5	Gapdh	UNKNOWN	SYBR	None	27.8943	27.8943		0.134445	1.93981		TRUE	0.335849	TRUE	3	20	83.3333				N	N	N
G12	4A	Gapdh	UNKNOWN	SYBR	None	30.7086	30.7086		0.0144539	1.59305		TRUE	0.335849	TRUE	3	23	83.3333				N	N	N
H7	1A	Gapdh	UNKNOWN	SYBR	None	30.1605	30.1605		0.0223165	1.66059		TRUE	0.335849	TRUE	3	22	83.5334				N	N	N
H8	1B	Gapdh	UNKNOWN	SYBR	None	30.9255	30.9255		0.0121716	1.56633		TRUE	0.335849	TRUE	3	23	83.4337				N	N	N
H9	1C	Gapdh	UNKNOWN	SYBR	None	30.4622	30.4622		0.0175714	1.62342		TRUE	0.335849	TRUE	3	23	83.4309				N	N	N
H10	3A	Gapdh	UNKNOWN	SYBR	None	30.0444	30.0444		0.0244672	1.67489		TRUE	0.335849	TRUE	3	22	83.4309				N	N	N
H11	3B	Gapdh	UNKNOWN	SYBR	None	31.8187	31.8187		0.00599716	1.45628		TRUE	0.335849	TRUE	3	24	83.5326				N	N	N
H12	3C	Gapdh	UNKNOWN	SYBR	None	29.8825	29.8825		0.0278172	1.69485		TRUE	0.335849	TRUE	3	22	83.5326				N	N	N
		CatSper3-1/Gapdh
	1-1								1-1	-1.01748
	1-2								1-2	-0.645243
	1-3								1-3	-0.57525
	1-4								1-4	10.1878
	1-5								1-5	2.52319
	2-1								2-1	0.132213
	2-2								2-2	-0.392127
	2-3								2-3	0.391631
	2-4								2-4	-0.601929
	2-5								2-5	2.59191
	3-1								3-1	0.0904121
	3-2								3-2	-0.324849
	3-3								3-3	0.2721
	3-4								3-4	-1.28928
	3-5								3-5	2.21584
	4C								4C	-0.141861
	4-1								4-1	-1.10585
	4-2								4-2	-0.84656
	4-3								4-3	-0.0305305
	4-4								4-4	-0.194563
	4-5								4-5	1.58232
	4B								4B	0.0138707
	5-1								5-1	0.725987
	5-2								5-2	0.539433
	5-3								5-3	0.686026
	5-4								5-4	-0.405165
	5-5								5-5	2.00673
	4A								4A	0.472878
	1A								1A	-0.0258563
	1B								1B	0.0748362
	1C								1C	0.00104471
	3A								3A	-0.0993142
	3B								3B	-0.0456307
	3C								3C	0.0720484

## Sheet: CatSper3-2
Block Type	96well
Chemistry	SYBR_GREEN
Experiment File Name	D:\Applied Biosystems\StepOne Software v2.3\experiments\Yoshida\CatSper3-2.eds
Experiment Run End Time	2023-05-19 08:49:56 AM PDT
Instrument Type	steponeplus
Passive Reference	ROX
Well	Sample Name	Target Name	Task	Reporter	Quencher	Cт	Cт Mean	Cт SD	Quantity	Quantity Mean	Quantity SD	Automatic Ct Threshold	Ct Threshold	Automatic Baseline	Baseline Start	Baseline End	Tm1	Tm2	Tm3	Comments	HIGHSD	EXPFAIL	MTP
A1		CatSper3	STANDARD	SYBR	None	22.6554	22.6356	0.0280732	5			TRUE	0.120071	TRUE	3	18	78.7465				N	N	N
A2		CatSper3	STANDARD	SYBR	None	23.9708	19.1753	6.78185	0.5			TRUE	0.120071	TRUE	3	8	78.6468				Y	N	N
A3		CatSper3	STANDARD	SYBR	None	27.6655	27.6761	0.0149517	0.05			TRUE	0.120071	TRUE	3	23	78.5436				N	N	N
A4		CatSper3	STANDARD	SYBR	None	31.3537	31.3349	0.0265802	0.005			TRUE	0.120071	TRUE	3	27	78.5436				N	N	N
A5		CatSper3	NTC	SYBR	None	Undetermined						TRUE	0.120071	TRUE	3	39	66.3826				N	N	N
A6		CatSper3	UNKNOWN	SYBR	None	Undetermined						TRUE	0.120071	TRUE	3	39	60.6999	82.4337	91.8052		N	Y	Y
B1		CatSper3	STANDARD	SYBR	None	22.6157	22.6356	0.0280732	5			TRUE	0.120071	TRUE	3	18	78.7465				N	N	N
B2		CatSper3	STANDARD	SYBR	None	14.3798	19.1753	6.78185	0.5			TRUE	0.120071	TRUE	3	5	78.5471				Y	N	N
B3		CatSper3	STANDARD	SYBR	None	27.6866	27.6761	0.0149517	0.05			TRUE	0.120071	TRUE	3	23	78.5436				N	N	N
B4		CatSper3	STANDARD	SYBR	None	31.3161	31.3349	0.0265802	0.005			TRUE	0.120071	TRUE	3	27	78.4439				N	N	N
B5		CatSper3	NTC	SYBR	None	Undetermined						TRUE	0.120071	TRUE	3	39	66.0835	61.5971	89.6119		N	N	Y
B6		CatSper3	UNKNOWN	SYBR	None	Undetermined						TRUE	0.120071	TRUE	3	16	60.6999	86.7207	93.6994		N	N	Y
		4	22.6554
		3	23.9708
		2	27.6655
		1	31.3537
		4	22.6157
		2	27.6866
		1	31.3161
A7		Gapdh	STANDARD	SYBR	None	27.5796	27.8219	0.342611	5			TRUE	0.0214824	TRUE	3	24	83.2311				N	N	N
A8		Gapdh	STANDARD	SYBR	None	6.19306	6.19306		0.5			TRUE	0.0214824	TRUE	3	5	83.2311				N	N	N
A9		Gapdh	STANDARD	SYBR	None	23.4563	23.3851	0.100695	0.05			TRUE	0.0214824	TRUE	3	21	83.2359				N	N	N
A10		Gapdh	STANDARD	SYBR	None	28.4871	28.575	0.124204	0.005			TRUE	0.0214824	TRUE	3	26	83.2359				N	N	N
A11		Gapdh	NTC	SYBR	None	Undetermined	19.4514	26.0688				TRUE	0.0214824	TRUE	3	39	67.0835	91.8064			N	Y	Y
A12		Gapdh	UNKNOWN	SYBR	None	Undetermined	19.4514	26.0688				TRUE	0.0214824	TRUE	3	39	60.803	82.5353	79.9434		N	Y	Y
B7		Gapdh	STANDARD	SYBR	None	28.0641	27.8219	0.342611	5			TRUE	0.0214824	TRUE	3	25	83.0317				N	N	N
B8		Gapdh	STANDARD	SYBR	None	Undetermined	6.19306		0.5			TRUE	0.0214824	TRUE	1	2	83.1314				N	N	N
B9		Gapdh	STANDARD	SYBR	None	23.3139	23.3851	0.100695	0.05			TRUE	0.0214824	TRUE	3	21	83.2359				N	N	N
B10		Gapdh	STANDARD	SYBR	None	28.6628	28.575	0.124204	0.005			TRUE	0.0214824	TRUE	3	26	83.2359				N	N	N
B11		Gapdh	NTC	SYBR	None	Undetermined	19.4514	26.0688				TRUE	0.0214824	TRUE	3	39	90.6101	70.6723	66.3856		N	Y	Y
B12		Gapdh	UNKNOWN	SYBR	None	Undetermined	19.4514	26.0688				TRUE	0.0214824	TRUE	3	39	61.7999				N	Y	N
		4
		3
		2	23.4563
		1	28.4871
		4
		3
		2	23.3139
		1	28.6628
										y = -2.9248x + 33.855
C1	1-1	CatSper3	UNKNOWN	SYBR	None	Undetermined						TRUE	0.120071	TRUE	3	39	78.7465	68.7769	72.3659		N	Y	Y
C2	1-2	CatSper3	UNKNOWN	SYBR	None	36.2633	36.2633		0.000100652	-0.82342		TRUE	0.120071	TRUE	3	31	78.4474				N	N	N
C3	1-3	CatSper3	UNKNOWN	SYBR	None	34.5206	34.5206		0.000321014	-0.22758		TRUE	0.120071	TRUE	3	30	78.5436				N	N	N
C4	1-4	CatSper3	UNKNOWN	SYBR	None	Undetermined						TRUE	0.120071	TRUE	3	39	66.281	76.45	81.036		N	Y	Y
C5	1-5	CatSper3	UNKNOWN	SYBR	None	22.916	22.916		0.725547	3.7401		TRUE	0.120071	TRUE	3	18	78.7449				N	N	N
D1	2-1	CatSper3	UNKNOWN	SYBR	None	33.5892	33.5892		0.000596682	0.0908835		TRUE	0.120071	TRUE	3	29	78.5471				N	N	N
D2	2-2	CatSper3	UNKNOWN	SYBR	None	34.8779	34.8779		0.000253073	-0.34975		TRUE	0.120071	TRUE	3	30	78.5471				N	N	N
D3	2-3	CatSper3	UNKNOWN	SYBR	None	33.003	33.003		0.000881386	0.291297		TRUE	0.120071	TRUE	3	28	78.6433				N	N	N
D4	2-4	CatSper3	UNKNOWN	SYBR	None	37.0579	37.0579		5.93149e-05	-1.09509		TRUE	0.120071	TRUE	3	32	78.4439				N	N	N
D5	2-5	CatSper3	UNKNOWN	SYBR	None	23.1491	23.1491		0.62129	3.6604		TRUE	0.120071	TRUE	3	18	78.7449				N	N	N
E1	3-1	CatSper3	UNKNOWN	SYBR	None	34.6649	34.6649		0.00029163	-0.276899		TRUE	0.120071	TRUE	3	30	78.4474				N	N	N
E2	3-2	CatSper3	UNKNOWN	SYBR	None	35.4127	35.4127		0.00017729	-0.532584		TRUE	0.120071	TRUE	3	31	78.4474				N	N	N
E3	3-3	CatSper3	UNKNOWN	SYBR	None	31.7517	31.7517		0.00202688	0.719114		TRUE	0.120071	TRUE	3	27	78.6433				N	N	N
E4	3-4	CatSper3	UNKNOWN	SYBR	None	Undetermined						TRUE	0.120071	TRUE	3	39	72.7612	85.323	91.4044		N	Y	Y
E5	3-5	CatSper3	UNKNOWN	SYBR	None	22.3508	22.3508		1.05686	3.93333		TRUE	0.120071	TRUE	3	17	78.6452				N	N	N
E6	4C	CatSper3	UNKNOWN	SYBR	None	32.3559	32.3559		0.00135583	0.512549		TRUE	0.120071	TRUE	3	28	78.4459				N	N	N
F1	4-1	CatSper3	UNKNOWN	SYBR	None	36.2592	36.2592		0.000100929	-0.822007		TRUE	0.120071	TRUE	3	32	78.5471				N	N	N
F2	4-2	CatSper3	UNKNOWN	SYBR	None	Undetermined						TRUE	0.120071	TRUE	3	39	77.8492	66.6833	75.3568		N	Y	Y
F3	4-3	CatSper3	UNKNOWN	SYBR	None	34.7178	34.7178		0.000281529	-0.295009		TRUE	0.120071	TRUE	3	30	78.5436				N	N	N
F4	4-4	CatSper3	UNKNOWN	SYBR	None	33.7513	33.7513		0.000535648	0.0354473		TRUE	0.120071	TRUE	3	29	78.6433				N	N	N
F5	4-5	CatSper3	UNKNOWN	SYBR	None	22.8908	22.8908		0.737808	3.7487		TRUE	0.120071	TRUE	3	18	78.6452				N	N	N
F6	4B	CatSper3	UNKNOWN	SYBR	None	34.5317	34.5317		0.00031865	-0.231378		TRUE	0.120071	TRUE	3	30	78.4459				N	N	N
G1	5-1	CatSper3	UNKNOWN	SYBR	None	30.7301	30.7301		0.00400042	1.0684		TRUE	0.120071	TRUE	3	26	78.6468				N	N	N
G2	5-2	CatSper3	UNKNOWN	SYBR	None	31.2195	31.2195		0.00288844	0.901089		TRUE	0.120071	TRUE	3	26	78.6468				N	N	N
G3	5-3	CatSper3	UNKNOWN	SYBR	None	29.1438	29.1438		0.0114977	1.61078		TRUE	0.120071	TRUE	3	24	78.743				N	N	N
G4	5-4	CatSper3	UNKNOWN	SYBR	None	33.5744	33.5744		0.000602587	0.0959428		TRUE	0.120071	TRUE	3	29	78.6433				N	N	N
G5	5-5	CatSper3	UNKNOWN	SYBR	None	21.7577	21.7577		1.56836	4.13611		TRUE	0.120071	TRUE	3	17	78.7449				N	N	N
G6	4A	CatSper3	UNKNOWN	SYBR	None	30.6312	30.6312		0.00427261	1.10222		TRUE	0.120071	TRUE	3	26	78.6452				N	N	N
H1	1A	CatSper3	UNKNOWN	SYBR	None	33.1626	33.1626		0.000792586	0.236741		TRUE	0.120071	TRUE	3	28	78.6468				N	N	N
H2	1B	CatSper3	UNKNOWN	SYBR	None	32.5855	32.5855		0.00116374	0.434063		TRUE	0.120071	TRUE	3	28	78.6468				N	N	N
H3	1C	CatSper3	UNKNOWN	SYBR	None	32.9511	32.9511		0.000912396	0.309061		TRUE	0.120071	TRUE	3	28	78.743				N	N	N
H4	3A	CatSper3	UNKNOWN	SYBR	None	33.2249	33.2249		0.000760387	0.215435		TRUE	0.120071	TRUE	3	29	78.743				N	N	N
H5	3B	CatSper3	UNKNOWN	SYBR	None	33.2239	33.2239		0.000760911	0.215789		TRUE	0.120071	TRUE	3	28	78.6452				N	N	N
H6	3C	CatSper3	UNKNOWN	SYBR	None	32.9682	32.9682		0.00090202	0.303186		TRUE	0.120071	TRUE	3	28	78.6452				N	N	N
										y = -5.1899x + 33.765
C7	1-1	Gapdh	UNKNOWN	SYBR	None	30.093	30.093		2.03539e-07	0.707527		TRUE	0.0214824	TRUE	3	27	82.932				N	N	N
C8	1-2	Gapdh	UNKNOWN	SYBR	None	29.6002	29.6002		5.69877e-07	0.802486		TRUE	0.0214824	TRUE	3	26	83.0317				N	N	N
C9	1-3	Gapdh	UNKNOWN	SYBR	None	28.0859	28.0859		1.34786e-05	1.09426		TRUE	0.0214824	TRUE	3	25	83.3356				N	N	N
C10	1-4	Gapdh	UNKNOWN	SYBR	None	32.3118	32.3118		1.97497e-09	0.279999		TRUE	0.0214824	TRUE	3	29	82.9368				N	N	N
C11	1-5	Gapdh	UNKNOWN	SYBR	None	18.806	18.806		3540.95	2.88234		TRUE	0.0214824	TRUE	3	15	83.5322				N	N	N
D7	2-1	Gapdh	UNKNOWN	SYBR	None	29.4228	29.4228		8.25487e-07	0.836663		TRUE	0.0214824	TRUE	3	26	83.0317				N	N	N
D8	2-2	Gapdh	UNKNOWN	SYBR	None	29.9455	29.9455		2.77012e-07	0.735953		TRUE	0.0214824	TRUE	3	27	83.1314				N	N	N
D9	2-3	Gapdh	UNKNOWN	SYBR	None	27.8702	27.8702		2.11513e-05	1.13582		TRUE	0.0214824	TRUE	3	25	83.3356				N	N	N
D10	2-4	Gapdh	UNKNOWN	SYBR	None	19.9194	19.9194		345.854	2.66779		TRUE	0.0214824	TRUE	3	17	83.4353				N	N	N
D11	2-5	Gapdh	UNKNOWN	SYBR	None	28.6651	28.6651		4.01894e-06	0.982649		TRUE	0.0214824	TRUE	3	25	83.0338				N	N	N
E7	3-1	Gapdh	UNKNOWN	SYBR	None	30.655	30.655		6.29174e-08	0.599242		TRUE	0.0214824	TRUE	3	28	83.3308				N	N	N
E8	3-2	Gapdh	UNKNOWN	SYBR	None	29.2612	29.2612		1.15687e-06	0.867791		TRUE	0.0214824	TRUE	3	26	83.1314				N	N	N
E9	3-3	Gapdh	UNKNOWN	SYBR	None	26.9418	26.9418		0.000147104	1.3147		TRUE	0.0214824	TRUE	3	24	83.3356				N	N	N
E10	3-4	Gapdh	UNKNOWN	SYBR	None	30.3424	30.3424		1.2088e-07	0.659467		TRUE	0.0214824	TRUE	3	27	82.8371				N	N	N
E11	3-5	Gapdh	UNKNOWN	SYBR	None	25.2847	25.2847		0.00468964	1.63401		TRUE	0.0214824	TRUE	3	22	83.2331				N	N	N
E12	4C	Gapdh	UNKNOWN	SYBR	None	23.9208	23.9208		0.0810097	1.8968		TRUE	0.0214824	TRUE	3	20	83.2331				N	N	N
F7	4-1	Gapdh	UNKNOWN	SYBR	None	29.7943	29.7943		3.7988e-07	0.76508		TRUE	0.0214824	TRUE	3	27	83.4305				N	N	N
F8	4-2	Gapdh	UNKNOWN	SYBR	None	29.3718	29.3718		9.18364e-07	0.846497		TRUE	0.0214824	TRUE	3	26	83.2311				N	N	N
F9	4-3	Gapdh	UNKNOWN	SYBR	None	24.9386	24.9386		0.00966384	1.70069		TRUE	0.0214824	TRUE	3	22	83.4353				N	N	N
F10	4-4	Gapdh	UNKNOWN	SYBR	None	26.7544	26.7544		0.000217622	1.35082		TRUE	0.0214824	TRUE	3	24	83.3356				N	N	N
F11	4-5	Gapdh	UNKNOWN	SYBR	None	23.2188	23.2188		0.35111	2.03206		TRUE	0.0214824	TRUE	3	19	83.4325				N	N	N
F12	4B	Gapdh	UNKNOWN	SYBR	None	26.1566	26.1566		0.000758693	1.466		TRUE	0.0214824	TRUE	3	22	83.2331				N	N	N
G7	5-1	Gapdh	UNKNOWN	SYBR	None	27.7254	27.7254		2.86233e-05	1.16372		TRUE	0.0214824	TRUE	3	25	83.2311				N	N	N
G8	5-2	Gapdh	UNKNOWN	SYBR	None	23.2911	23.2911		0.301893	2.01813		TRUE	0.0214824	TRUE	3	20	83.3308				N	N	N
G9	5-3	Gapdh	UNKNOWN	SYBR	None	23.7618	23.7618		0.112921	1.92743		TRUE	0.0214824	TRUE	3	20	83.3356				N	N	N
G10	5-4	Gapdh	UNKNOWN	SYBR	None	27.9466	27.9466		1.80311e-05	1.1211		TRUE	0.0214824	TRUE	3	25	83.0365				N	N	N
G11	5-5	Gapdh	UNKNOWN	SYBR	None	23.3593	23.3593		0.261827	2.005		TRUE	0.0214824	TRUE	3	20	83.3328				N	N	N
G12	4A	Gapdh	UNKNOWN	SYBR	None	25.7627	25.7627		0.00172762	1.5419		TRUE	0.0214824	TRUE	3	23	83.3328				N	N	N
H7	1A	Gapdh	UNKNOWN	SYBR	None	24.1376	24.1376		0.0515027	1.85502		TRUE	0.0214824	TRUE	3	20	83.5302				N	N	N
H8	1B	Gapdh	UNKNOWN	SYBR	None	28.0442	28.0442		1.4705e-05	1.10229		TRUE	0.0214824	TRUE	3	25	83.3308				N	N	N
H9	1C	Gapdh	UNKNOWN	SYBR	None	26.6018	26.6018		0.000299294	1.38021		TRUE	0.0214824	TRUE	3	23	83.3356				N	N	N
H10	3A	Gapdh	UNKNOWN	SYBR	None	27.8602	27.8602		2.15995e-05	1.13775		TRUE	0.0214824	TRUE	3	25	83.3356				N	N	N
H11	3B	Gapdh	UNKNOWN	SYBR	None	30.2169	30.2169		1.5711e-07	0.683646		TRUE	0.0214824	TRUE	3	27	83.5322				N	N	N
H12	3C	Gapdh	UNKNOWN	SYBR	None	29.1432	29.1432		1.48038e-06	0.890534		TRUE	0.0214824	TRUE	3	26	83.4325				N	N	N
		CatSper3-2/Gapdh
	1-1								1-1
	1-2								1-2	-1.02609
	1-3								1-3	-0.207976
	1-4								1-4
	1-5								1-5	1.29759
	2-1								2-1	0.108626
	2-2								2-2	-0.475234
	2-3								2-3	0.256465
	2-4								2-4	-0.410484
	2-5								2-5	3.72503
	3-1								3-1	-0.462083
	3-2								3-2	-0.613723
	3-3								3-3	0.54698
	3-4								3-4
	3-5								3-5	2.40717
	4C								4C	0.270218
	4-1								4-1	-1.07441
	4-2								4-2
	4-3								4-3	-0.173464
	4-4								4-4	0.0262414
	4-5								4-5	1.84478
	4B								4B	-0.157829
	5-1								5-1	0.918091
	5-2								5-2	0.446497
	5-3								5-3	0.835714
	5-4								5-4	0.0855793
	5-5								5-5	2.0629
	4A								4A	0.714844
	1A								1A	0.127622
	1B								1B	0.393782
	1C								1C	0.223923
	3A								3A	0.189351
	3B								3B	0.315644
	3C								3C	0.340454

## Sheet: CatSper4-1
Block Type	96well
Chemistry	SYBR_GREEN
Experiment File Name	D:\Applied Biosystems\StepOne Software v2.3\experiments\Yoshida\CatSper4-1.eds
Experiment Run End Time	2023-05-22 01:04:14 AM PDT
Instrument Type	steponeplus
Passive Reference	ROX
Well	Sample Name	Target Name	Task	Reporter	Quencher	Cт	Cт Mean	Cт SD	Quantity	Quantity Mean	Quantity SD	Automatic Ct Threshold	Ct Threshold	Automatic Baseline	Baseline Start	Baseline End	Tm1	Tm2	Tm3	Comments	HIGHSD	NOAMP	EXPFAIL	MTP
A1		CatSper4	STANDARD	SYBR	None	22.2808	22.3937	0.15962	5			TRUE	0.0921581	TRUE	3	18	78.6495				N	N	N	N
A2		CatSper4	STANDARD	SYBR	None	24.2247	24.1149	0.155187	0.5			TRUE	0.0921581	TRUE	3	20	78.5498				N	N	N	N
A3		CatSper4	STANDARD	SYBR	None	27.266	27.2155	0.0713408	0.05			TRUE	0.0921581	TRUE	3	23	78.4488				N	N	N	N
A4		CatSper4	STANDARD	SYBR	None	31.8762	31.3593	0.730963	0.005			TRUE	0.0921581	TRUE	3	28	78.3491				Y	N	N	N
A5		CatSper4	NTC	SYBR	None	Undetermined						TRUE	0.0921581	TRUE	3	39	66.7819				N	N	N	N
A6		CatSper4	UNKNOWN	SYBR	None	Undetermined						TRUE	0.0921581	TRUE	3	4	60.8002	82.0353	91.7057		N	N	N	Y
B1		CatSper4	STANDARD	SYBR	None	22.5065	22.3937	0.15962	5			TRUE	0.0921581	TRUE	3	18	78.6495				N	N	N	N
B2		CatSper4	STANDARD	SYBR	None	24.0052	24.1149	0.155187	0.5			TRUE	0.0921581	TRUE	3	20	78.5498				N	N	N	N
B3		CatSper4	STANDARD	SYBR	None	27.1651	27.2155	0.0713408	0.05			TRUE	0.0921581	TRUE	3	23	78.4488				N	N	N	N
B4		CatSper4	STANDARD	SYBR	None	30.8425	31.3593	0.730963	0.005			TRUE	0.0921581	TRUE	3	27	78.3491				Y	N	N	N
B5		CatSper4	NTC	SYBR	None	Undetermined						TRUE	0.0921581	TRUE	3	39	66.4828				N	N	N	N
B6		CatSper4	UNKNOWN	SYBR	None	Undetermined						TRUE	0.0921581	TRUE	3	39	60.8999	85.4249	72.5642		N	N	Y	Y
		4	22.2808
		3	24.2247
		2	27.266
		1	31.8762
		4	22.5065
		3	24.0052
		2	27.1651
		1	30.8425
A7		Gapdh	STANDARD	SYBR	None	26.3493	26.9514	0.851535	5			TRUE	0.0244323	TRUE	3	23	83.1342				Y	N	N	N
A8		Gapdh	STANDARD	SYBR	None	22.5278	22.1992	0.464744	0.5			TRUE	0.0244323	TRUE	3	20	83.2339				N	N	N	N
A9		Gapdh	STANDARD	SYBR	None	25.646	25.4647	0.256436	0.05			TRUE	0.0244323	TRUE	3	23	83.2354				N	N	N	N
A10		Gapdh	STANDARD	SYBR	None	28.1839	27.5458	0.902421	0.005			TRUE	0.0244323	TRUE	3	26	83.2354				Y	N	N	N
A11		Gapdh	UNKNOWN	SYBR	None	Undetermined	38					TRUE	0.0244323	TRUE	3	39	66.6843	60.7028	68.7778		N	Y	Y	Y
A12		Gapdh	UNKNOWN	SYBR	None	Undetermined	38					TRUE	0.0244323	TRUE	3	39	60.7028				N	N	Y	N
B7		Gapdh	STANDARD	SYBR	None	27.5536	26.9514	0.851535	5			TRUE	0.0244323	TRUE	3	25	82.9348				Y	N	N	N
B8		Gapdh	STANDARD	SYBR	None	21.8706	22.1992	0.464744	0.5			TRUE	0.0244323	TRUE	3	19	83.2339				N	N	N	N
B9		Gapdh	STANDARD	SYBR	None	25.2834	25.4647	0.256436	0.05			TRUE	0.0244323	TRUE	3	23	83.2354				N	N	N	N
B10		Gapdh	STANDARD	SYBR	None	26.9077	27.5458	0.902421	0.005			TRUE	0.0244323	TRUE	3	25	83.2354				Y	N	N	N
B11		Gapdh	UNKNOWN	SYBR	None	Undetermined	38					TRUE	0.0244323	TRUE	3	39	67.6812	61.4006	72.6659		N	N	Y	Y
B12		Gapdh	UNKNOWN	SYBR	None	Undetermined	38					TRUE	0.0244323	TRUE	3	39	61.7994				N	N	Y	N
		3	22.5278
		2	25.646
		1	28.1839
		3	21.8706
		2	25.2834
		1	26.9077
										y = -2.9998x + 33.77
C1	1-1	CatSper4	UNKNOWN	SYBR	None	34.6377	34.6377		0.000256863	-0.289259		TRUE	0.0921581	TRUE	3	30	78.4501				N	N	N	N
C2	1-2	CatSper4	UNKNOWN	SYBR	None	36.5002	36.5002		6.14915e-05	-0.910124		TRUE	0.0921581	TRUE	3	32	74.0633				N	N	N	N
C3	1-3	CatSper4	UNKNOWN	SYBR	None	34.8876	34.8876		0.00021203	-0.372559		TRUE	0.0921581	TRUE	3	31	73.5629	76.5543			N	N	N	Y
C4	1-4	CatSper4	UNKNOWN	SYBR	None	34.9434	34.9434		0.000203141	-0.39116		TRUE	0.0921581	TRUE	3	31	82.0385	74.4603	77.2523		N	N	N	Y
C5	1-5	CatSper4	UNKNOWN	SYBR	None	21.6831	21.6831		5.34975	4.02923		TRUE	0.0921581	TRUE	3	17	78.6456				N	N	N	N
D1	2-1	CatSper4	UNKNOWN	SYBR	None	32.5759	32.5759		0.00125034	0.398046		TRUE	0.0921581	TRUE	3	28	78.4501				N	N	N	N
D2	2-2	CatSper4	UNKNOWN	SYBR	None	37.0512	37.0512		4.02848e-05	-1.09379		TRUE	0.0921581	TRUE	3	32	78.3504				N	N	N	N
D3	2-3	CatSper4	UNKNOWN	SYBR	None	31.8672	31.8672		0.0021543	0.634316		TRUE	0.0921581	TRUE	3	27	78.5485				N	N	N	N
D4	2-4	CatSper4	UNKNOWN	SYBR	None	35.8443	35.8443		0.000101738	-0.691464		TRUE	0.0921581	TRUE	3	32	81.9388	77.0529	65.586		N	N	N	Y
D5	2-5	CatSper4	UNKNOWN	SYBR	None	22.2867	22.2867		3.36603	3.82802		TRUE	0.0921581	TRUE	3	17	78.5459				N	N	N	N
E1	3-1	CatSper4	UNKNOWN	SYBR	None	33.1927	33.1927		0.000778799	0.192449		TRUE	0.0921581	TRUE	3	29	78.4501	74.4621			N	N	N	Y
E2	3-2	CatSper4	UNKNOWN	SYBR	None	34.1335	34.1335		0.000378254	-0.121182		TRUE	0.0921581	TRUE	3	30	78.3504				N	N	N	N
E3	3-3	CatSper4	UNKNOWN	SYBR	None	30.8678	30.8678		0.00463936	0.967456		TRUE	0.0921581	TRUE	3	26	78.5485				N	N	N	N
E4	3-4	CatSper4	UNKNOWN	SYBR	None	33.1126	33.1126		0.00082817	0.219142		TRUE	0.0921581	TRUE	3	29	75.3578				N	N	N	N
E5	3-5	CatSper4	UNKNOWN	SYBR	None	22.515	22.515		2.82488	3.75191		TRUE	0.0921581	TRUE	3	18	78.5459				N	N	N	N
E6	4C	CatSper4	UNKNOWN	SYBR	None	32.1233	32.1233		0.00176974	0.548922		TRUE	0.0921581	TRUE	3	28	78.1472	74.6578			N	N	N	Y
F1	4-1	CatSper4	UNKNOWN	SYBR	None	35.8197	35.8197		0.000103676	-0.683267		TRUE	0.0921581	TRUE	3	31	73.9636	76.4561	65.8878		N	N	N	Y
F2	4-2	CatSper4	UNKNOWN	SYBR	None	Undetermined						TRUE	0.0921581	TRUE	3	39	66.486	70.5737	85.3295		N	N	Y	Y
F3	4-3	CatSper4	UNKNOWN	SYBR	None	33.5552	33.5552		0.000589643	0.0716167		TRUE	0.0921581	TRUE	3	30	73.2638	78.3491			N	N	N	Y
F4	4-4	CatSper4	UNKNOWN	SYBR	None	Undetermined						TRUE	0.0921581	TRUE	3	39	66.3837	73.1641	76.5543		N	N	Y	Y
F5	4-5	CatSper4	UNKNOWN	SYBR	None	22.6011	22.6011		2.64437	3.72323		TRUE	0.0921581	TRUE	3	18	78.5459				N	N	N	N
F6	4B	CatSper4	UNKNOWN	SYBR	None	33.4718	33.4718		0.000628587	0.0993921		TRUE	0.0921581	TRUE	3	29	78.3466				N	N	N	N
G1	5-1	CatSper4	UNKNOWN	SYBR	None	30.4463	30.4463		0.0064116	1.10796		TRUE	0.0921581	TRUE	3	26	78.5498				N	N	N	N
G2	5-2	CatSper4	UNKNOWN	SYBR	None	31.0967	31.0967		0.00389176	0.891146		TRUE	0.0921581	TRUE	3	27	78.5498				N	N	N	N
G3	5-3	CatSper4	UNKNOWN	SYBR	None	29.1459	29.1459		0.0173982	1.54148		TRUE	0.0921581	TRUE	3	25	78.6483				N	N	N	N
G4	5-4	CatSper4	UNKNOWN	SYBR	None	33.951	33.951		0.000435139	-0.06034		TRUE	0.0921581	TRUE	3	30	83.4344	75.6569	72.865		N	N	N	Y
G5	5-5	CatSper4	UNKNOWN	SYBR	None	21.5501	21.5501		5.92502	4.07358		TRUE	0.0921581	TRUE	3	17	78.6456				N	N	N	N
G6	4A	CatSper4	UNKNOWN	SYBR	None	29.8683	29.8683		0.00999195	1.30064		TRUE	0.0921581	TRUE	3	25	78.4463				N	N	N	N
H1	1A	CatSper4	UNKNOWN	SYBR	None	35.2437	35.2437		0.00016132	-0.491265		TRUE	0.0921581	TRUE	3	31	78.5498				N	N	N	N
H2	1B	CatSper4	UNKNOWN	SYBR	None	32.9222	32.9222		0.00095848	0.282604		TRUE	0.0921581	TRUE	3	29	75.3594	78.3504			N	N	N	Y
H3	1C	CatSper4	UNKNOWN	SYBR	None	33.1662	33.1662		0.000794773	0.201267		TRUE	0.0921581	TRUE	3	29	78.2494	81.5399	74.7595		N	N	N	Y
H4	3A	CatSper4	UNKNOWN	SYBR	None	32.9661	32.9661		0.000926755	0.267986		TRUE	0.0921581	TRUE	3	29	78.5485	83.6339			N	N	N	Y
H5	3B	CatSper4	UNKNOWN	SYBR	None	33.5095	33.5095		0.000610691	0.0868485		TRUE	0.0921581	TRUE	3	29	78.5459	74.7575			N	N	N	Y
H6	3C	CatSper4	UNKNOWN	SYBR	None	34.3498	34.3498		0.000320405	-0.193264		TRUE	0.0921581	TRUE	3	30	78.4463				N	N	N	N
										y = -2.6733x + 30.416
C7	1-1	Gapdh	UNKNOWN	SYBR	None	29.5721	29.5721		1.62847e-09	0.31568		TRUE	0.0244323	TRUE	3	26	82.9348				N	N	N	N
C8	1-2	Gapdh	UNKNOWN	SYBR	None	29.6869	29.6869		9.64635e-10	0.272737		TRUE	0.0244323	TRUE	3	27	83.0345	78.4479			N	N	N	Y
C9	1-3	Gapdh	UNKNOWN	SYBR	None	26.4396	26.4396		0.00261386	1.48747		TRUE	0.0244323	TRUE	3	23	83.2354	78.4497			N	N	N	Y
C10	1-4	Gapdh	UNKNOWN	SYBR	None	31.8679	31.8679		4.61152e-14	-0.543108		TRUE	0.0244323	TRUE	3	29	81.9393	78.4497	68.6788		N	N	N	Y
C11	1-5	Gapdh	UNKNOWN	SYBR	None	27.3479	27.3479		4.14911e-05	1.1477		TRUE	0.0244323	TRUE	3	24	83.0339	78.5477			N	N	N	Y
D7	2-1	Gapdh	UNKNOWN	SYBR	None	29.4842	29.4842		2.43141e-09	0.348551		TRUE	0.0244323	TRUE	3	26	83.1342	78.5476			N	N	N	Y
D8	2-2	Gapdh	UNKNOWN	SYBR	None	29.6355	29.6355		1.21935e-09	0.291953		TRUE	0.0244323	TRUE	3	27	82.8351	77.6502			N	N	N	Y
D9	2-3	Gapdh	UNKNOWN	SYBR	None	27.3021	27.3021		5.11192e-05	1.16481		TRUE	0.0244323	TRUE	3	24	82.8366	78.8485			N	N	N	Y
D10	2-4	Gapdh	UNKNOWN	SYBR	None	29.4734	29.4734		2.55469e-09	0.352607		TRUE	0.0244323	TRUE	3	26	83.3351				N	N	N	N
D11	2-5	Gapdh	UNKNOWN	SYBR	None	26.7736	26.7736		0.000569526	1.3625		TRUE	0.0244323	TRUE	3	23	83.2333				N	N	N	N
E7	3-1	Gapdh	UNKNOWN	SYBR	None	29.4271	29.4271		3.15448e-09	0.369902		TRUE	0.0244323	TRUE	3	27	83.1342				N	N	N	N
E8	3-2	Gapdh	UNKNOWN	SYBR	None	29.1753	29.1753		9.95191e-09	0.464124		TRUE	0.0244323	TRUE	3	26	83.0345				N	N	N	N
E9	3-3	Gapdh	UNKNOWN	SYBR	None	25.0575	25.0575		1.42905	2.00444		TRUE	0.0244323	TRUE	3	22	83.3351				N	N	N	N
E10	3-4	Gapdh	UNKNOWN	SYBR	None	29.4705	29.4705		2.58834e-09	0.35368		TRUE	0.0244323	TRUE	3	26	82.1387	77.9512			N	N	N	Y
E11	3-5	Gapdh	UNKNOWN	SYBR	None	24.3509	24.3509		35.8832	2.26877		TRUE	0.0244323	TRUE	3	21	83.2333				N	N	N	N
E12	4C	Gapdh	UNKNOWN	SYBR	None	23.251	23.251		5416.46	2.6802		TRUE	0.0244323	TRUE	3	20	83.1336				N	N	N	N
F7	4-1	Gapdh	UNKNOWN	SYBR	None	27.7004	27.7004		8.30998e-06	1.01583		TRUE	0.0244323	TRUE	3	25	83.1342				N	N	N	N
F8	4-2	Gapdh	UNKNOWN	SYBR	None	28.4866	28.4866		2.30227e-07	0.721736		TRUE	0.0244323	TRUE	3	25	83.2339				N	N	N	N
F9	4-3	Gapdh	UNKNOWN	SYBR	None	22.3553	22.3553		322176	3.01526		TRUE	0.0244323	TRUE	3	19	83.4348				N	N	N	N
F10	4-4	Gapdh	UNKNOWN	SYBR	None	26.8376	26.8376		0.000425314	1.33856		TRUE	0.0244323	TRUE	3	24	83.4348				N	N	N	N
F11	4-5	Gapdh	UNKNOWN	SYBR	None	22.3568	22.3568		320000	3.0147		TRUE	0.0244323	TRUE	3	18	83.4326				N	N	N	N
F12	4B	Gapdh	UNKNOWN	SYBR	None	25.0038	25.0038		1.82602	2.02454		TRUE	0.0244323	TRUE	3	22	78.5477	82.5354			N	N	N	Y
G7	5-1	Gapdh	UNKNOWN	SYBR	None	26.1836	26.1836		0.00840042	1.58321		TRUE	0.0244323	TRUE	3	23	83.2339				N	N	N	N
G8	5-2	Gapdh	UNKNOWN	SYBR	None	25.6919	25.6919		0.0791382	1.76714		TRUE	0.0244323	TRUE	3	23	83.1342				N	N	N	N
G9	5-3	Gapdh	UNKNOWN	SYBR	None	23.0773	23.0773		11961.4	2.74517		TRUE	0.0244323	TRUE	3	20	83.3351				N	N	N	N
G10	5-4	Gapdh	UNKNOWN	SYBR	None	26.7684	26.7684		0.000583372	1.36447		TRUE	0.0244323	TRUE	3	23	83.1357				N	N	N	N
G11	5-5	Gapdh	UNKNOWN	SYBR	None	22.7095	22.7095		64041.7	2.88277		TRUE	0.0244323	TRUE	3	19	83.333				N	N	N	N
G12	4A	Gapdh	UNKNOWN	SYBR	None	23.5451	23.5451		1416.46	2.5702		TRUE	0.0244323	TRUE	3	20	83.333				N	N	N	N
H7	1A	Gapdh	UNKNOWN	SYBR	None	22.9061	22.9061		26121.3	2.80922		TRUE	0.0244323	TRUE	3	20	83.4334				N	N	N	N
H8	1B	Gapdh	UNKNOWN	SYBR	None	24.703	24.703		7.20183	2.13707		TRUE	0.0244323	TRUE	3	22	83.4334	78.4479			N	N	N	Y
H9	1C	Gapdh	UNKNOWN	SYBR	None	23.6906	23.6906		729.477	2.51579		TRUE	0.0244323	TRUE	3	21	83.4348				N	N	N	N
H10	3A	Gapdh	UNKNOWN	SYBR	None	25.3819	25.3819		0.325483	1.88311		TRUE	0.0244323	TRUE	3	22	83.4348	78.6491			N	N	N	Y
H11	3B	Gapdh	UNKNOWN	SYBR	None	26.4107	26.4107		0.00298225	1.49828		TRUE	0.0244323	TRUE	3	23	83.5323	78.2486			N	N	N	Y
H12	3C	Gapdh	UNKNOWN	SYBR	None	25.0032	25.0032		1.83127	2.02478		TRUE	0.0244323	TRUE	3	22	83.5323				N	N	N	N
		CatSper4-1/Gapdh
	1-1								1-1	-0.916305
	1-2								1-2	-3.33701
	1-3								1-3	-0.250466
	1-4								1-4	0.720224
	1-5								1-5	3.5107
	2-1								2-1	1.142
	2-2								2-2	-3.74647
	2-3								2-3	0.544565
	2-4								2-4	-1.961
	2-5								2-5	2.80955
	3-1								3-1	0.52027
	3-2								3-2	-0.261098
	3-3								3-3	0.482656
	3-4								3-4	0.619605
	3-5								3-5	1.65372
	4C								4C	0.204806
	4-1								4-1	-0.67262
	4-2								4-2
	4-3								4-3	0.0237514
	4-4								4-4
	4-5								4-5	1.23502
	4B								4B	0.0490936
	5-1								5-1	0.69982
	5-2								5-2	0.504286
	5-3								5-3	0.561525
	5-4								5-4	-0.0442221
	5-5								5-5	1.41308
	4A								4A	0.506044
	1A								1A	-0.174876
	1B								1B	0.132239
	1C								1C	0.0800015
	3A								3A	0.14231
	3B								3B	0.0579655
	3C								3C	-0.0954497

## Sheet: CatSper4-2
Block Type	96well
Chemistry	SYBR_GREEN
Experiment File Name	D:\Applied Biosystems\StepOne Software v2.3\experiments\Yoshida\CatSper4-2.eds
Experiment Run End Time	2023-05-22 02:38:40 AM PDT
Instrument Type	steponeplus
Passive Reference	ROX
Well	Sample Name	Target Name	Task	Reporter	Quencher	Cт	Cт Mean	Cт SD	Quantity	Quantity Mean	Quantity SD	Automatic Ct Threshold	Ct Threshold	Automatic Baseline	Baseline Start	Baseline End	Tm1	Tm2	Tm3	Comments	HIGHSD	EXPFAIL	CTFAIL	MTP
A1		CatSper4	STANDARD	SYBR	None	21.6085	21.9504	0.483439	5			TRUE	0.0578562	TRUE	3	17	80.6437				N	N	N	N
A2		CatSper4	STANDARD	SYBR	None	23.2262	23.2385	0.0174791	0.5			TRUE	0.0578562	TRUE	3	20	80.544				N	N	N	N
A3		CatSper4	STANDARD	SYBR	None	26.3539	26.7875	0.613182	0.05			TRUE	0.0578562	TRUE	3	23	80.4422				Y	N	N	N
A4		CatSper4	STANDARD	SYBR	None	29.5768	30.1031	0.744417	0.005			TRUE	0.0578562	TRUE	3	26	80.4422				Y	N	N	N
A5		CatSper4	NTC	SYBR	None	Undetermined						TRUE	0.0578562	TRUE	3	39	66.2847				N	N	N	N
A6		CatSper4	UNKNOWN	SYBR	None	Undetermined						TRUE	0.0578562	TRUE	3	12	60.9003	72.1677	69.1764		N	N	N	Y
B1		CatSper4	STANDARD	SYBR	None	22.2922	21.9504	0.483439	5			TRUE	0.0578562	TRUE	3	17	80.6437				N	N	N	N
B2		CatSper4	STANDARD	SYBR	None	23.2509	23.2385	0.0174791	0.5			TRUE	0.0578562	TRUE	3	20	80.4443				N	N	N	N
B3		CatSper4	STANDARD	SYBR	None	27.2211	26.7875	0.613182	0.05			TRUE	0.0578562	TRUE	3	24	80.3425				Y	N	N	N
B4		CatSper4	STANDARD	SYBR	None	30.6295	30.1031	0.744417	0.005			TRUE	0.0578562	TRUE	3	27	80.4422				Y	N	N	N
B5		CatSper4	NTC	SYBR	None	Undetermined						TRUE	0.0578562	TRUE	3	39	65.5868	85.3297	68.977		N	N	N	Y
B6		CatSper4	UNKNOWN	SYBR	None	Undetermined						TRUE	0.0578562	TRUE	3	9	91.6115	68.977	73.3643		N	N	Y	Y
		3	23.2262
		2	26.3539
		1	29.5768
		3	23.2509
		2	27.2211
		1	30.6295
A7		Gapdh	STANDARD	SYBR	None	24.1721	24.1537	0.0261324	5			TRUE	0.0155417	TRUE	3	21	83.1358				N	N	N	N
A8		Gapdh	STANDARD	SYBR	None	20.6396	20.6726	0.0466421	0.5			TRUE	0.0155417	TRUE	3	19	83.2355				N	N	N	N
A9		Gapdh	STANDARD	SYBR	None	23.8573	23.5826	0.388525	0.05			TRUE	0.0155417	TRUE	3	22	83.236				N	N	N	N
A10		Gapdh	STANDARD	SYBR	None	26.9655	27.5756	0.862779	0.005			TRUE	0.0155417	TRUE	3	25	83.236				Y	N	N	N
A11		Gapdh	UNKNOWN	SYBR	None	Undetermined	3.88846					TRUE	0.0155417	TRUE	3	39	66.5842	71.1705			N	Y	N	Y
A12		Gapdh	UNKNOWN	SYBR	None	Undetermined	3.88846					TRUE	0.0155417	TRUE	3	39	68.1795	75.059	78.6483		N	Y	N	Y
B7		Gapdh	STANDARD	SYBR	None	24.1352	24.1537	0.0261324	5			TRUE	0.0155417	TRUE	3	21	83.1358				N	N	N	N
B8		Gapdh	STANDARD	SYBR	None	20.7056	20.6726	0.0466421	0.5			TRUE	0.0155417	TRUE	3	19	83.2355				N	N	N	N
B9		Gapdh	STANDARD	SYBR	None	23.3078	23.5826	0.388525	0.05			TRUE	0.0155417	TRUE	3	21	83.236				N	N	N	N
B10		Gapdh	STANDARD	SYBR	None	28.1856	27.5756	0.862779	0.005			TRUE	0.0155417	TRUE	3	26	83.236				Y	N	N	N
B11		Gapdh	UNKNOWN	SYBR	None	Undetermined	3.88846					TRUE	0.0155417	TRUE	3	39	65.0887	69.2762	91.3106		N	Y	N	Y
B12		Gapdh	UNKNOWN	SYBR	None	Undetermined	3.88846					TRUE	0.0155417	TRUE	3	13	60.8014				N	N	N	N
		3	20.6396
		2	23.8573
		1	26.9655
		3	20.7056
		2	23.3078
		1	28.1856
										y = -3.4323x + 33.574
C1	1-1	CatSper4	UNKNOWN	SYBR	None	36.9847	36.9847		1.27473e-05	-0.993694		TRUE	0.0578562	TRUE	3	33	75.0609	80.3446			N	N	N	Y
C2	1-2	CatSper4	UNKNOWN	SYBR	None	33.5328	33.5328		0.000217729	0.012004		TRUE	0.0578562	TRUE	3	29	74.9612	80.3446			N	N	N	Y
C3	1-3	CatSper4	UNKNOWN	SYBR	None	31.6946	31.6946		0.000986836	0.547558		TRUE	0.0578562	TRUE	3	27	75.0583	80.4422			N	N	N	Y
C4	1-4	CatSper4	UNKNOWN	SYBR	None	28.5696	28.5696		0.0128834	1.45802		TRUE	0.0578562	TRUE	3	24	75.158				N	N	N	N
C5	1-5	CatSper4	UNKNOWN	SYBR	None	21.2378	21.2378		5.34426	3.59415		TRUE	0.0578562	TRUE	3	17	80.8427				N	N	N	N
D1	2-1	CatSper4	UNKNOWN	SYBR	None	32.9908	32.9908		0.000339969	0.169916		TRUE	0.0578562	TRUE	3	29	80.7434	75.7587			N	N	N	Y
D2	2-2	CatSper4	UNKNOWN	SYBR	None	34.2377	34.2377		0.000121963	-0.19337		TRUE	0.0578562	TRUE	3	30	80.3446				N	N	N	N
D3	2-3	CatSper4	UNKNOWN	SYBR	None	28.9333	28.9333		0.00955402	1.35207		TRUE	0.0578562	TRUE	3	25	80.5419				N	N	N	N
D4	2-4	CatSper4	UNKNOWN	SYBR	None	28.5469	28.5469		0.013127	1.46466		TRUE	0.0578562	TRUE	3	25	75.0583				N	N	N	N
D5	2-5	CatSper4	UNKNOWN	SYBR	None	21.8362	21.8362		3.26767	3.41981		TRUE	0.0578562	TRUE	3	18	80.5435				N	N	N	N
E1	3-1	CatSper4	UNKNOWN	SYBR	None	33.205	33.205		0.000285075	0.10751		TRUE	0.0578562	TRUE	3	29	80.6437				N	N	N	N
E2	3-2	CatSper4	UNKNOWN	SYBR	None	30.4512	30.4512		0.00274295	0.909832		TRUE	0.0578562	TRUE	3	26	80.3446	74.4627			N	N	N	Y
E3	3-3	CatSper4	UNKNOWN	SYBR	None	28.5148	28.5148		0.0134779	1.47401		TRUE	0.0578562	TRUE	3	24	80.4422				N	N	N	N
E4	3-4	CatSper4	UNKNOWN	SYBR	None	33.5875	33.5875		0.000208156	-0.00392922		TRUE	0.0578562	TRUE	3	30	80.4422	74.4601			N	N	N	Y
E5	3-5	CatSper4	UNKNOWN	SYBR	None	20.8149	20.8149		7.56645	3.71737		TRUE	0.0578562	TRUE	3	17	80.5435				N	N	N	N
E6	4C	CatSper4	UNKNOWN	SYBR	None	28.7027	28.7027		0.0115481	1.41925		TRUE	0.0578562	TRUE	3	24	80.3441	74.8599			N	N	N	Y
F1	4-1	CatSper4	UNKNOWN	SYBR	None	35.7156	35.7156		3.61866e-05	-0.623948		TRUE	0.0578562	TRUE	3	32	73.2664				N	N	N	N
F2	4-2	CatSper4	UNKNOWN	SYBR	None	26.31	26.31		0.0825711	2.11635		TRUE	0.0578562	TRUE	3	22	75.2603	80.3446			N	N	N	Y
F3	4-3	CatSper4	UNKNOWN	SYBR	None	28.991	28.991		0.00911114	1.33525		TRUE	0.0578562	TRUE	3	25	75.0583				N	N	N	N
F4	4-4	CatSper4	UNKNOWN	SYBR	None	32.4632	32.4632		0.000524585	0.323628		TRUE	0.0578562	TRUE	3	28	75.158	82.5359			N	N	N	Y
F5	4-5	CatSper4	UNKNOWN	SYBR	None	21.8288	21.8288		3.28761	3.42197		TRUE	0.0578562	TRUE	3	17	80.5435				N	N	N	N
F6	4B	CatSper4	UNKNOWN	SYBR	None	29.2344	29.2344		0.00745917	1.26435		TRUE	0.0578562	TRUE	3	25	80.1447	74.9597			N	N	N	Y
G1	5-1	CatSper4	UNKNOWN	SYBR	None	29.3858	29.3858		0.00658599	1.22023		TRUE	0.0578562	TRUE	3	25	80.544				N	N	N	N
G2	5-2	CatSper4	UNKNOWN	SYBR	None	26.8808	26.8808		0.0516443	1.95005		TRUE	0.0578562	TRUE	3	22	80.4443				N	N	N	N
G3	5-3	CatSper4	UNKNOWN	SYBR	None	24.3021	24.3021		0.430298	2.70137		TRUE	0.0578562	TRUE	3	20	80.5419				N	N	N	N
G4	5-4	CatSper4	UNKNOWN	SYBR	None	32.9745	32.9745		0.000344562	0.174671		TRUE	0.0578562	TRUE	3	29	76.9526	80.6416			N	N	N	Y
G5	5-5	CatSper4	UNKNOWN	SYBR	None	20.7711	20.7711		7.84367	3.73012		TRUE	0.0578562	TRUE	3	16	80.7429				N	N	N	N
G6	4A	CatSper4	UNKNOWN	SYBR	None	28.7953	28.7953		0.0107019	1.39228		TRUE	0.0578562	TRUE	3	25	80.4438				N	N	N	N
H1	1A	CatSper4	UNKNOWN	SYBR	None	29.6316	29.6316		0.00538079	1.14861		TRUE	0.0578562	TRUE	3	25	75.4596	78.5501			N	N	N	Y
H2	1B	CatSper4	UNKNOWN	SYBR	None	29.0551	29.0551		0.00864325	1.31657		TRUE	0.0578562	TRUE	3	25	75.1606	67.1852	79.3477		N	N	N	Y
H3	1C	CatSper4	UNKNOWN	SYBR	None	29.8615	29.8615		0.00445429	1.08165		TRUE	0.0578562	TRUE	3	26	77.85	82.9348	80.5419		N	N	N	Y
H4	3A	CatSper4	UNKNOWN	SYBR	None	29.8204	29.8204		0.00460716	1.0936		TRUE	0.0578562	TRUE	3	26	75.4571	78.6476	67.1818		N	N	N	Y
H5	3B	CatSper4	UNKNOWN	SYBR	None	30.0548	30.0548		0.00379961	1.02531		TRUE	0.0578562	TRUE	3	26	75.4582	80.9424			N	N	N	Y
H6	3C	CatSper4	UNKNOWN	SYBR	None	29.4312	29.4312		0.00634449	1.207		TRUE	0.0578562	TRUE	3	25	80.3441	74.8599			N	N	N	Y
										y = -3.4515x + 30.847
C7	1-1	Gapdh	UNKNOWN	SYBR	None	27.5267	27.5267		0.000330432	0.961985		TRUE	0.0155417	TRUE	3	24	83.1358				N	N	N	N
C8	1-2	Gapdh	UNKNOWN	SYBR	None	27.0629	27.0629		0.000743253	1.09637		TRUE	0.0155417	TRUE	3	24	83.1358				N	N	N	N
C9	1-3	Gapdh	UNKNOWN	SYBR	None	24.3808	24.3808		0.0806948	1.87344		TRUE	0.0155417	TRUE	3	21	83.3357				N	N	N	N
C10	1-4	Gapdh	UNKNOWN	SYBR	None	32.5366	32.5366		5.20583e-08	-0.489534		TRUE	0.0155417	TRUE	3	30	83.3357	75.5589			N	N	N	Y
C11	1-5	Gapdh	UNKNOWN	SYBR	None	26.5623	26.5623		0.00178261	1.24139		TRUE	0.0155417	TRUE	3	24	83.0352				N	N	N	N
D7	2-1	Gapdh	UNKNOWN	SYBR	None	28.659	28.659		4.56712e-05	0.633921		TRUE	0.0155417	TRUE	3	26	83.1358				N	N	N	N
D8	2-2	Gapdh	UNKNOWN	SYBR	None	26.9618	26.9618		0.000886844	1.12565		TRUE	0.0155417	TRUE	3	24	78.4495				N	N	N	N
D9	2-3	Gapdh	UNKNOWN	SYBR	None	25.2246	25.2246		0.0184666	1.62896		TRUE	0.0155417	TRUE	3	23	83.236				N	N	N	N
D10	2-4	Gapdh	UNKNOWN	SYBR	None	27.1336	27.1336		0.000656884	1.07589		TRUE	0.0155417	TRUE	3	24	78.0515	82.9369			N	N	N	Y
D11	2-5	Gapdh	UNKNOWN	SYBR	None	27.5676	27.5676		0.00030764	0.950136		TRUE	0.0155417	TRUE	3	25	83.2346				N	N	N	N
E7	3-1	Gapdh	UNKNOWN	SYBR	None	29.5247	29.5247		1.00597e-05	0.38311		TRUE	0.0155417	TRUE	3	27	83.2355				N	N	N	N
E8	3-2	Gapdh	UNKNOWN	SYBR	None	27.8741	27.8741		0.000180061	0.86134		TRUE	0.0155417	TRUE	3	25	83.1358				N	N	N	N
E9	3-3	Gapdh	UNKNOWN	SYBR	None	22.8612	22.8612		1.14894	2.31373		TRUE	0.0155417	TRUE	3	20	83.4354				N	N	N	N
E10	3-4	Gapdh	UNKNOWN	SYBR	None	29.3916	29.3916		1.2695e-05	0.421682		TRUE	0.0155417	TRUE	3	27	82.9369				N	N	N	N
E11	3-5	Gapdh	UNKNOWN	SYBR	None	19.8155	19.8155		235.513	3.19616		TRUE	0.0155417	TRUE	3	17	83.434				N	N	N	N
E12	4C	Gapdh	UNKNOWN	SYBR	None	22.0894	22.0894		4.42674	2.53734		TRUE	0.0155417	TRUE	3	19	83.2346				N	N	N	N
F7	4-1	Gapdh	UNKNOWN	SYBR	None	27.8332	27.8332		0.000193411	0.873197		TRUE	0.0155417	TRUE	3	25	83.2355	78.4495			N	N	N	Y
F8	4-2	Gapdh	UNKNOWN	SYBR	None	29.2736	29.2736		1.56005e-05	0.455848		TRUE	0.0155417	TRUE	3	26	83.3353				N	N	N	N
F9	4-3	Gapdh	UNKNOWN	SYBR	None	25.286	25.286		0.0165897	1.61119		TRUE	0.0155417	TRUE	3	22	83.4354				N	N	N	N
F10	4-4	Gapdh	UNKNOWN	SYBR	None	26.423	26.423		0.00227395	1.28175		TRUE	0.0155417	TRUE	3	24	83.3357				N	N	N	N
F11	4-5	Gapdh	UNKNOWN	SYBR	None	22.521	22.521		2.08208	2.41229		TRUE	0.0155417	TRUE	3	19	83.3343				N	N	N	N
F12	4B	Gapdh	UNKNOWN	SYBR	None	23.6802	23.6802		0.274579	2.07644		TRUE	0.0155417	TRUE	3	20	83.3343				N	N	N	N
G7	5-1	Gapdh	UNKNOWN	SYBR	None	25.5043	25.5043		0.011328	1.54795		TRUE	0.0155417	TRUE	3	23	83.2355				N	N	N	N
G8	5-2	Gapdh	UNKNOWN	SYBR	None	24.3386	24.3386		0.0868805	1.88568		TRUE	0.0155417	TRUE	3	21	83.2355				N	N	N	N
G9	5-3	Gapdh	UNKNOWN	SYBR	None	22.5977	22.5977		1.82086	2.39007		TRUE	0.0155417	TRUE	3	20	83.3357				N	N	N	N
G10	5-4	Gapdh	UNKNOWN	SYBR	None	24.423	24.423		0.0749643	1.86123		TRUE	0.0155417	TRUE	3	21	83.3357				N	N	N	N
G11	5-5	Gapdh	UNKNOWN	SYBR	None	22.3301	22.3301		2.90634	2.46758		TRUE	0.0155417	TRUE	3	19	83.3343				N	N	N	N
G12	4A	Gapdh	UNKNOWN	SYBR	None	21.9269	21.9269		5.88001	2.5844		TRUE	0.0155417	TRUE	3	19	83.434				N	N	N	N
H7	1A	Gapdh	UNKNOWN	SYBR	None	23.2533	23.2533		0.579004	2.20013		TRUE	0.0155417	TRUE	3	20	83.5347				N	N	N	N
H8	1B	Gapdh	UNKNOWN	SYBR	None	23.6274	23.6274		0.301075	2.09172		TRUE	0.0155417	TRUE	3	21	83.5347				N	N	N	N
H9	1C	Gapdh	UNKNOWN	SYBR	None	23.3701	23.3701		0.472067	2.16628		TRUE	0.0155417	TRUE	3	20	83.5351				N	N	N	N
H10	3A	Gapdh	UNKNOWN	SYBR	None	23.8086	23.8086		0.219358	2.03922		TRUE	0.0155417	TRUE	3	21	83.5351				N	N	N	N
H11	3B	Gapdh	UNKNOWN	SYBR	None	25.6187	25.6187		0.00927395	1.51478		TRUE	0.0155417	TRUE	3	23	83.5337				N	N	N	N
H12	3C	Gapdh	UNKNOWN	SYBR	None	24.1635	24.1635		0.11798	1.93641		TRUE	0.0155417	TRUE	3	21	83.5337				N	N	N	N
		CatSper4/Gapdh
	1-1								1-1	-1.03296
	1-2								1-2	0.0109488
	1-3								1-3	0.292274
	1-4								1-4	-2.97839
	1-5								1-5	2.89526
	2-1								2-1	0.268039
	2-2								2-2	-0.171785
	2-3								2-3	0.830019
	2-4								2-4	1.36134
	2-5								2-5	3.59929
	3-1								3-1	0.280623
	3-2								3-2	1.0563
	3-3								3-3	0.637069
	3-4								3-4	-0.00931798
	3-5								3-5	1.16307
	4C								4C	0.559345
	4-1								4-1	-0.714556
	4-2								4-2	4.64267
	4-3								4-3	0.828732
	4-4								4-4	0.252489
	4-5								4-5	1.41856
	4B								4B	0.608904
	5-1								5-1	0.788291
	5-2								5-2	1.03414
	5-3								5-3	1.13025
	5-4								5-4	0.0938474
	5-5								5-5	1.51165
	4A								4A	0.538723
	1A								1A	0.522067
	1B								1B	0.62942
	1C								1C	0.499311
	3A								3A	0.536286
	3B								3B	0.67687
	3C								3C	0.623317
