# Supplementary material for: CatSper mediates not only chemotactic behavior but also the motility of ascidian sperm
Source: Front Cell Dev Biol. 2023 Nov 2;11:1136537. doi: 10.3389/fcell.2023.1136537 (PMC10652287; doi:10.3389/fcell.2023.1136537)
Supplement: Supplementary file 2 [file DataSheet2.zip]

Archive with 2 entries (2 files):
- movie_S1.mov
- movie_S2.mov
